# Supplementary material for: Chemoresistance of TP53 mutant acute myeloid leukemia requires the mevalonate byproduct, geranylgeranyl pyrophosphate, for induction of an adaptive stress response
Source: Leukemia. 2025 Jul 9;39(9):2087–98. doi: 10.1038/s41375-025-02668-6 (PMC12380605; doi:10.1038/s41375-025-02668-6)
Supplement: Supplementary file 2 — Supplementary Table 1 [file 41375_2025_2668_MOESM2_ESM.xlsx]

## Sheet: Supplemental Table 1A
SCXC ID	TP53 Status	Survival Group	Overall Survival (Days)	Age at Diagnosis (Years)	Sex	Race	Ethnicity	MNC Source	Diagnosis	Cytogenetics	TP53 Mutation Status (Protein mutation type, protein change, % VAF)*	Additional Mutations (% VAF if available)
346	Wildtype	Good	6366	43	M	Caucasian	Not Hispanic/Latino	PB	AML	46,XY,del(9)(q12 q32) [6]/46,XY,+21[5]	Wildtype	ATM
354	Wildtype	Good	2582	69	F	Caucasian	Not Hispanic/Latino	BM	AML	46, XX[14]	Wildtype
432	Wildtype	Good	6963	54	M	Caucasian	Not Hispanic/Latino	BM	AML	46,XY[6]	Wildtype	FLT3-ITD NPM1 RUNX1
474	Wildtype	Good	5775	70	F	Caucasian	Not Hispanic/Latino	PB	AML		Wildtype	FLT3-ITD IDH2 NPM1
935	Wildtype	Good	3279	55	M	Caucasian	Not Hispanic/Latino	Pheresis	AML		Wildtype	DNMT3A CEBPA CEBPA
1532	Wildtype	Good	5371	58	M	Caucasian	Not Hispanic/Latino	Pheresis	AML	46,XY,t(11;22)(q23;q13)[25]_x000D_	Wildtype
1737	Wildtype	Good	5208	21	F	African descendant	Not Hispanic/Latino	PB	AML	46,XX[5]	Wildtype	CEBPA CEBPA
2582	Wildtype	Good	2186	74	F	Caucasian	Not Hispanic/Latino	BM	AML		Wildtype	FLT3-D835 NPM1
2753	Wildtype	Good	3911	53	M	Caucasian	Not Hispanic/Latino	PB	AML	46,XY[20]_x000D_	Wildtype	FLT3-ITD NPM1
1245	Wildtype	Bad	489	57	M	Caucasian	Not Hispanic/Latino	Pheresis	AML	46,XY[2] Poor Growth	Wildtype	DNMT3A DNMT3A FLT3-ITD NMP1
1756	Wildtype	Bad	281	43	M	Caucasian	Not Hispanic/Latino	PB	AML	46,XY,der(18)t(8;18)(q21;q23)[20]_x000D_	Wildtype	DNMT3A ETV6 FLT3-ITD NMP1
2077	Wildtype	Bad	160	75	F	Caucasian	Not Hispanic/Latino	BM	AML	45~54,XX,+3,+6,+7,+8,+13,+14,+21,+22[cp15]/46,XX[5]	Wildtype	DNMT3A FLT3-ITD
2293	Wildtype	Bad	342	51	M	Caucasian	Not Hispanic/Latino	Pheresis	AML		Wildtype	FLT3-ITD
2320	Wildtype	Bad	1028	66	M	Caucasian	Not Hispanic/Latino	PB	AML	46,XY,del(12)(p11.2)[20]	Wildtype	FLT3-ITD
2817	Wildtype	Bad	337	63	M	Caucasian	Not Hispanic/Latino	PB	AML	46,XY[20]_x000D_	Wildtype
2837	Wildtype	Bad	79	43	F	African descendant	Not Hispanic/Latino	Pheresis	AML	47,XX,+8[13]	Wildtype	FLT3-ITD
2910	Wildtype	Bad	308	78	F	Caucasian	Not Hispanic/Latino	PB-MNC	AML	NO GROWTH_x000D__x000D_	Wildtype	FLT3-ITD
3043	Wildtype	Bad	257	69	F	Caucasian	Not Hispanic/Latino	PB	AML	_x000D_	Wildtype	FLT3-D835 NPM1
3875	Wildtype	Bad	189	64	F	Caucasian	Not Hispanic/Latino	PB	AML	45,XX,t(3;3)(q21q26),-7[15]	Wildtype	ATM (50%) KRAS (48%) SF3B1 (46%)
3965	Wildtype	Bad	975	54	M	Caucasian	Not Hispanic/Latino	Pheresis	AML	46,XY[20]	Wildtype	FLT3 (9%) FLT3 (13%) FLT3-ITD (23%) WT1 (6%) DNMT3A (6%)
4217	Wildtype	Bad	119	22	M	African descendant	Not Hispanic/Latino	BM	AML	47,XY,+8[2]/46,XY[16]	Wildtype	FLT3-ITD NRAS (34%) WT1 (45%)
3344	Mutant	TP53	52	68	M	Caucasian	Not Hispanic/Latino	PB	AML	45~48,XY,del(5)(q31q35),del(17)(p11.2),add(18)(q?23),del(20)(q11.2),add(21)(q22)[cp12]/45~48,XY,der(5)t(5;11)(q13;q13),add(6)(p22),-11,del(17)(p11.2),add(21)(q22),+2-3mar[cp7]	Mutant (Nonsense, R213*, 97%)	ASXL1 (48%) IDH2 (49%) JAK2 (76%)
4454	Mutant	TP53	439	73	F	Caucasian	Not Hispanic/Latino	PB	AML	45,XX,-18[11]/45,idem,add(6)(p21),?t(16;21)(q13;p11.2)[2]/46,XX[3] _x000D_	Mutant (Missense, Y234C, 94%)
4748	Mutant	TP53	67	69	M	Caucasian	Not Hispanic/Latino	PB	AML	45,XY,der(1)add(1)(p?32)?inv(1)(p31q23),add(3)(p21),add(3)(q21),del(5)(q13q33),der(7;14)(q10;q10),add(8)(p21~22),del(10)(q?21q?24),del(11)(q21q23)[20]	Mutant (Missense, Y220C, 47%; Missense, R283P, 46%)	NRAS (31%)
5052	Mutant	TP53	65	59	M	Caucasian	Not Hispanic/Latino	Pheresis	AML	44,XY,der(3)t(3;11)(p21;q13),del(5)(q?15q?34),del(6)(q12),der(7)t(6;7)(q12;p15),-11, der(17)t(11;17)(p11.2;p11.2),-18[11]/44,idem,-del(6)(q12),+i(6)(p10)[5]/ 44,idem,-Y,+i(Y)(q10),-del(6)(q12),+i(6)(p10)[4] _x000D_	Mutant (Frameshift, T256fs*90, 90%)
5091	Mutant	TP53	5	71	F	Caucasian	Not Hispanic/Latino	PB	AML		Mutant (Missense, R248Q, 46%)	CEBPA (22%) CEBPA (12%) FLT3-ITD (12%) FLT3-ITD (8%) FLT3 (12%) NPM1 (40%) TET2 (49%) TET2 (49%)
5402	Mutant	TP53	8	66	F	Caucasian	Not Hispanic/Latino	PB	AML	44,XX,add(4)(q21),del(5)(q?13q?33),add(6)(p21),-7,-8,der(8)dup(8)(q11.2q24)add(8)(q24), der(10)t(10;17)(p13;q21),-11,del(13)(q12q14),-17,der(21;22)(q10;q10),+3mar[12]/ 44,idem,-add(6)(p21),+add(6)(p?22)[8] _x000D_	Mutant (Missense, V173L, 91%)	CALR (63%)
5653	Mutant	TP53	367	72	M	African descendant	Not Hispanic/Latino	PB	AML	56,XY,+1,del(5)(q15q33),+6,+8,+9,+11,add(12)(p11.2), del(13)(q12q22),+14,+15,+21,+21,+22[20]._x000D_	Mutant (Frameshift, R158Sfs*13, 41%; Missense, C238F, 43%)
6063	Mutant	TP53	105	86	M	Caucasian	Not Hispanic/Latino	BM	AML	43~45,XY,?i(4)(p10),-5,?add(16)(q24),-17,+1~2mar,inc[cp8]_x000D_	Mutant (Missense, C141Y, 88%)	NF1 (44%)
6378	Mutant	TP53	17	92	M	Caucasian	Not Hispanic/Latino	PB	AML	46,XY,-7,+r[20] _x000D_	Mutant (Missense, Y220C, 97%)	FLT3-D835 (2%) NRAS (33%) PTPN11 (8%)
M = Male
F = Female
MNC = Mononuclear Cells
PB = Peripheral Blood
BM = Bone Marrow
* For any sample that did not have next generation sequencing performed, TP53 genomic sequencing was performed to validate mutation status

## Sheet: Supplemental Table 1B
Carroll Lab Primary TP53 Mutant vs Wildtype RNA Sequencing: Differential Gene Expression
Gene	baseMean	log2FoldChange	lfcSE	stat	pvalue	padj	significance
ZNF728	85.76	5.50048	0.729547	7.53957	4.71509e-14	8.09393e-10	Up
ZNF676	56.2455	4.84017	0.763992	6.33537	2.36776e-10	2.03225e-06	Up
ZNF560	29.1899	6.33489	1.02952	6.15324	7.59154e-10	4.34388e-06	Up
DLK1	126.43	7.28702	1.27964	5.69459	1.23667e-08	5.30717e-05	Up
NUDT13	179.029	-0.893696	0.163182	-5.47668	4.33379e-08	0.000148788	Down
WDR55	1967.51	-1.01217	0.193575	-5.22884	1.70579e-07	0.000488026	Down
CLIP3	498.46	3.37881	0.651092	5.18946	2.10908e-07	0.000517207	Up
PIK3CB	4779.29	-0.891732	0.172991	-5.15478	2.53931e-07	0.000544872	Down
TK2	888.821	-1.14395	0.229617	-4.98199	6.29345e-07	0.00120037	Down
UCHL1	222.485	4.42718	0.895507	4.94377	7.66272e-07	0.00131538	Up
LIMCH1	70.7553	3.24412	0.659146	4.92171	8.57922e-07	0.00133883	Up
CDC42BPA	531.896	4.11417	0.870885	4.72413	2.31103e-06	0.00264474	Up
EMILIN1	770.05	2.89177	0.61196	4.72543	2.29634e-06	0.00264474	Up
MYLK2	18.411	3.05824	0.642782	4.75782	1.95693e-06	0.00264474	Up
TPO	13.513	4.13793	0.873629	4.73649	2.17454e-06	0.00264474	Up
CDK5RAP1	1252.77	-0.5372	0.11552	-4.65027	3.31504e-06	0.00289649	Down
GOLGA8M	1117.68	-3.7445	0.805839	-4.64671	3.37268e-06	0.00289649	Down
MYO18B	145.034	-5.64341	1.21379	-4.6494	3.329e-06	0.00289649	Down
NEAT1	230.343	-2.44575	0.527499	-4.63651	3.54342e-06	0.00289649	Down
SLC18A2	462.949	3.02524	0.651528	4.64329	3.429e-06	0.00289649	Up
SP140	877.886	-3.154	0.673978	-4.67968	2.87317e-06	0.00289649	Down
SFTPB	40.5191	-3.2215	0.69716	-4.62089	3.82105e-06	0.00298146	Down
PHACTR3	172.32	-4.38519	0.952426	-4.60423	4.1399e-06	0.00308981	Down
COG3	2169.82	-0.617911	0.135069	-4.57478	4.76727e-06	0.00340979	Down
FAM153CP	9.70379	4.35214	0.953557	4.56411	5.0161e-06	0.00344426	Up
COL6A6	19.9239	1.98082	0.436256	4.54048	5.61252e-06	0.00357904	Up
RAC3	310.236	2.02308	0.445626	4.53985	5.62939e-06	0.00357904	Up
NECTIN4	62.1262	-3.00741	0.664409	-4.52644	5.99844e-06	0.00367747	Down
SYCP2	332.228	-2.59049	0.575024	-4.50501	6.63698e-06	0.00392864	Down
SERPINH1	536.688	2.07328	0.461399	4.49347	7.00718e-06	0.00400951	Up
NPW	158.099	3.34067	0.746809	4.47326	7.7035e-06	0.00413245	Up
RGPD2	433.679	-4.39088	0.980324	-4.47901	7.49901e-06	0.00413245	Down
YTHDC2	3137.73	-0.761149	0.170648	-4.46035	8.18241e-06	0.00425634	Down
MAEL	25.0795	-3.45585	0.779233	-4.43493	9.21014e-06	0.00465004	Down
ANKHD1	350.244	-1.08056	0.244519	-4.41911	9.91072e-06	0.00484049	Down
TTLL3	2213.19	-1.03508	0.234504	-4.41392	1.01513e-05	0.00484049	Down
MUC2	104.286	-3.70091	0.843014	-4.3901	1.133e-05	0.00525652	Down
FAM171A1	484.06	4.39517	1.00862	4.3576	1.31495e-05	0.00564312	Up
FGF7	21.0192	-5.0912	1.16831	-4.35776	1.31402e-05	0.00564312	Down
RING1	1980.42	0.721953	0.165344	4.36636	1.26334e-05	0.00564312	Up
LINC02693	223.966	-2.59384	0.598017	-4.33741	1.44173e-05	0.00603629	Down
RSRP1	14376.5	-1.00273	0.231584	-4.32989	1.49184e-05	0.00609737	Down
NBPF4	6.00929	5.79636	1.34699	4.30318	1.68363e-05	0.00672122	Up
DPYSL3	1239.74	2.48825	0.580442	4.28681	1.81256e-05	0.00692821	Up
PIGR	70.2189	-3.18272	0.742522	-4.28637	1.8162e-05	0.00692821	Down
EIF2S3B	325.512	-2.20585	0.519034	-4.24992	2.13844e-05	0.00715372	Down
LRP6	604.614	3.31956	0.779992	4.2559	2.08213e-05	0.00715372	Up
NRXN2	3096.23	2.63289	0.619476	4.25019	2.13593e-05	0.00715372	Up
RBM5	6722.64	-0.570642	0.13368	-4.26873	1.96588e-05	0.00715372	Down
SCGB3A2	10.6796	-5.92816	1.39113	-4.26141	2.03144e-05	0.00715372	Down
SLC29A2	182.507	2.38189	0.560848	4.24695	2.16704e-05	0.00715372	Up
USP6	109.719	3.87351	0.906586	4.27264	1.93172e-05	0.00715372	Up
CKM	97.6507	-1.84003	0.434743	-4.23246	2.31151e-05	0.0074702	Down
KCNJ12	75.8989	3.56205	0.842342	4.22875	2.34994e-05	0.0074702	Up
CCL5	989.307	-2.3128	0.548993	-4.2128	2.52222e-05	0.00787208	Down
HAS1	176.344	-4.82767	1.14829	-4.20425	2.61954e-05	0.00789652	Down
RADX	21.4203	4.13266	0.983023	4.20403	2.62205e-05	0.00789652	Up
DNAH17	536.84	-1.92421	0.460604	-4.17757	2.94643e-05	0.0087204	Down
EFCC1	399.55	3.72556	0.893411	4.17004	3.04545e-05	0.0088607	Up
SLC44A1	11133.6	-1.43424	0.345791	-4.14771	3.35817e-05	0.00960772	Down
RARB	33.0865	-1.90628	0.460437	-4.14014	3.47092e-05	0.0097675	Down
DELE1	4642.62	-0.616652	0.149409	-4.12729	3.67069e-05	0.0101631	Down
OAF	459.143	1.20463	0.292243	4.12203	3.75553e-05	0.0102329	Up
TDRD1	7.68265	3.30588	0.803407	4.11483	3.87471e-05	0.0103927	Up
HSPA6	5305.72	-3.97142	0.968907	-4.09887	4.15169e-05	0.0109643	Down
CALCRL	736.174	2.60906	0.639093	4.08243	4.45665e-05	0.0112713	Up
LSMEM1	53.2374	-1.82325	0.447026	-4.07861	4.53057e-05	0.0112713	Down
MUC16	177.404	-3.39117	0.831293	-4.07939	4.51544e-05	0.0112713	Down
VANGL1	1246.52	1.72308	0.421586	4.08715	4.36706e-05	0.0112713	Up
AMOT	305.74	1.81806	0.447673	4.06115	4.88326e-05	0.0119751	Up
HOXB8	233.528	-6.55296	1.62011	-4.04476	5.23773e-05	0.0126635	Down
AIM2	213.862	-3.21599	0.796581	-4.03724	5.40826e-05	0.0127176	Down
TIGD5	209.719	1.37168	0.339595	4.03915	5.36453e-05	0.0127176	Up
HARS2	1116.22	-0.798648	0.197985	-4.03388	5.48635e-05	0.0127268	Down
C7orf25	13.9656	-1.23627	0.308439	-4.00814	6.11988e-05	0.0132979	Down
DYNC1I1	40.2192	3.26389	0.81306	4.01432	5.96163e-05	0.0132979	Up
H1-1	70.4473	-2.43117	0.605245	-4.01684	5.89832e-05	0.0132979	Down
TPTEP1	54.7544	4.67309	1.16552	4.00945	6.08593e-05	0.0132979	Up
ZNF589	749.136	-0.885437	0.220673	-4.01244	6.00942e-05	0.0132979	Down
ACTA2	653.058	-1.37561	0.345257	-3.98432	6.76728e-05	0.0134018	Down
CLECL1P	394.123	-2.96823	0.7427	-3.99653	6.42774e-05	0.0134018	Down
ENOX1	8.83914	2.43043	0.607832	3.99852	6.37403e-05	0.0134018	Up
ENTREP3	643.147	1.08293	0.272082	3.98014	6.88745e-05	0.0134018	Up
EPG5	5474.7	-0.681275	0.170741	-3.99011	6.6044e-05	0.0134018	Down
FAM13B	4800.55	-0.667175	0.167809	-3.9758	7.01418e-05	0.0134018	Down
GSTK1	7420.98	-1.0322	0.259342	-3.98007	6.88945e-05	0.0134018	Down
OR8G2P	19.7033	-3.66594	0.91994	-3.98498	6.74868e-05	0.0134018	Down
SEC24A	2845.2	-1.13645	0.284577	-3.99346	6.5116e-05	0.0134018	Down
SPON1	1303.13	3.87141	0.973844	3.97539	7.02648e-05	0.0134018	Up
TULP2	873.303	-2.05859	0.517679	-3.97658	6.99132e-05	0.0134018	Down
HR	27.6873	2.37038	0.598985	3.95733	7.57938e-05	0.0142975	Up
CLDN15	272.77	1.28886	0.325915	3.95458	7.66694e-05	0.0143055	Up
CLTCL1	894.372	-2.99915	0.760001	-3.94625	7.93864e-05	0.0146163	Down
FNIP1	5386.42	-0.967306	0.245373	-3.94219	8.07421e-05	0.0146163	Down
HLF	104.01	4.2923	1.08893	3.94175	8.08892e-05	0.0146163	Up
ACADVL	21819.3	-0.738143	0.187483	-3.93711	8.24676e-05	0.0146968	Down
CASKIN2	291.189	2.3766	0.604203	3.93345	8.37345e-05	0.0146968	Up
HUS1	1192.89	-0.822879	0.209609	-3.92577	8.64514e-05	0.0146968	Down
RPL7P19	14.2719	-2.87701	0.733259	-3.9236	8.72362e-05	0.0146968	Down
SHISA9	11.9551	4.67099	1.19097	3.92201	8.78134e-05	0.0146968	Up
SMO	189.24	2.97809	0.758571	3.92592	8.63989e-05	0.0146968	Up
TMEM200A	231.174	4.05992	1.03543	3.92099	8.81845e-05	0.0146968	Up
ZNF462	946.94	3.66054	0.930744	3.93291	8.39226e-05	0.0146968	Up
PDE1B	434.779	-1.45434	0.371421	-3.9156	9.01786e-05	0.0148847	Down
ZMAT3	1213.96	-1.39792	0.357297	-3.91249	9.13493e-05	0.0149343	Down
PDCD6IPP2	202.471	-2.94925	0.756832	-3.89683	9.74583e-05	0.0157827	Down
WIPF3	10.394	3.79493	0.975578	3.88993	0.000100275	0.0160871	Up
CCDC159	1564.41	-1.10055	0.285965	-3.84855	0.000118817	0.018712	Down
MEIS3P1	7.4189	-5.69836	1.48003	-3.85017	0.000118035	0.018712	Down
SEPTIN7P2	160.082	-0.782743	0.203771	-3.84129	0.000122392	0.0190998	Down
SHE	49.3141	2.26863	0.591206	3.8373	0.000124395	0.0192375	Up
IL1A	40.8838	-3.05985	0.797973	-3.83452	0.000125809	0.0192825	Down
GK5	972.525	-1.11155	0.291263	-3.81632	0.000135458	0.0205777	Down
C3orf62	382.089	-0.784396	0.205958	-3.80853	0.000139798	0.0207431	Down
CEACAM8	82.7438	4.33436	1.13827	3.80786	0.000140172	0.0207431	Up
NINJ2-AS1	36.7972	-1.00038	0.262424	-3.81207	0.00013781	0.0207431	Down
LRRC41	3738.18	0.570622	0.150094	3.80176	0.000143671	0.0210791	Up
CTAGE9	8.5602	2.71802	0.716931	3.79119	0.000149925	0.0218102	Up
BMS1P20	18.3633	-1.36599	0.360929	-3.78464	0.00015393	0.0221589	Down
SGSM1	9.21641	3.4884	0.922107	3.78307	0.000154903	0.0221589	Up
DENND10P1	16.5205	-1.5366	0.407689	-3.76905	0.00016387	0.0231812	Down
HOXB9	87.1541	-5.4928	1.45896	-3.76488	0.000166628	0.0231812	Down
OR52W1	42.4301	-3.52349	0.935687	-3.76567	0.000166102	0.0231812	Down
TGM4	43.426	-2.24372	0.596155	-3.76365	0.000167451	0.0231812	Down
SHANK3	4561.23	3.17111	0.843757	3.75832	0.000171056	0.0234907	Up
USP18	359.621	1.99467	0.531016	3.75633	0.000172425	0.0234908	Up
AGAP7P	997.16	2.26052	0.602292	3.75319	0.000174598	0.0235996	Up
CST7	1275.31	2.0811	0.554837	3.75084	0.000176246	0.0236362	Up
ILDR1	58.0716	-2.79645	0.746481	-3.74618	0.000179545	0.0237082	Down
UBE2D3-AS1	13.8147	-1.62966	0.4348	-3.74806	0.000178207	0.0237082	Down
BEAN1	32.3072	-2.36739	0.632635	-3.74212	0.000182476	0.0237301	Down
ZFYVE27	1524.57	-0.553599	0.147904	-3.74296	0.000181864	0.0237301	Down
EPM2AIP1	4434.5	-0.613016	0.16392	-3.73971	0.00018423	0.0237781	Down
KDM3B	11416.2	-0.767305	0.205789	-3.72861	0.00019254	0.0246653	Down
C4B	103.953	-1.8314	0.495059	-3.69936	0.000216141	0.0266514	Down
CACNA1D	104.714	-1.79112	0.484594	-3.69613	0.000218912	0.0266514	Down
CCNH	2306.1	-0.750289	0.202971	-3.69653	0.000218569	0.0266514	Down
MALAT1	2069.31	-1.23711	0.334206	-3.70166	0.000214198	0.0266514	Down
RAB24	173.118	-1.52286	0.411898	-3.69718	0.000218011	0.0266514	Down
SIL1	1793.06	-0.785775	0.212586	-3.69626	0.000218798	0.0266514	Down
VTI1A	1609.63	-0.599691	0.162236	-3.69641	0.000218672	0.0266514	Down
PRRC2A	46276.4	0.657941	0.178198	3.6922	0.000222325	0.0268762	Up
ZNF25	809.928	-0.904074	0.245547	-3.68187	0.000231525	0.0277927	Down
BCL9L	3712.01	0.871935	0.237252	3.67515	0.000237709	0.0279487	Up
SMG1P1	548.885	-0.811569	0.220701	-3.67723	0.000235779	0.0279487	Down
TMEM176B	3551.91	-3.51885	0.957143	-3.67641	0.000236536	0.0279487	Down
SRA1	2119.16	-1.36324	0.371358	-3.67097	0.000241631	0.0282166	Down
HECW2	102.673	-1.84192	0.502523	-3.66535	0.000247002	0.0282669	Down
IL31RA	288.724	-3.63086	0.989668	-3.66877	0.000243719	0.0282669	Down
UCN2	11.6405	-3.8282	1.04411	-3.66646	0.00024593	0.0282669	Down
HSPB1	4158.85	1.55815	0.425803	3.65933	0.00025288	0.0287479	Up
THSD7B	17.54	-4.68582	1.28199	-3.6551	0.000257084	0.0290335	Down
PLEKHG4	340.163	2.10852	0.577885	3.64869	0.000263578	0.0295724	Up
DNAJB12	4125.81	-0.637146	0.174939	-3.64209	0.000270429	0.0301441	Down
KRTCAP2	212.994	-1.21468	0.333867	-3.63822	0.000274525	0.0301706	Down
LGALS12	371.333	-1.90078	0.522283	-3.63937	0.000273309	0.0301706	Down
OSBPL6	20.3125	2.80397	0.770978	3.6369	0.000275939	0.0301706	Up
ZNF528	693.027	1.02588	0.282367	3.63313	0.000279999	0.0304207	Up
NCEH1	696.746	-1.39796	0.38533	-3.62796	0.000285668	0.0308414	Down
PHKA1	176.396	2.59052	0.714562	3.62532	0.000288603	0.0309635	Up
RPL29P11	37.7418	-0.775511	0.214185	-3.62075	0.000293755	0.0311271	Down
SEMA5A	204.423	3.94435	1.08919	3.62137	0.000293046	0.0311271	Up
SLC25A23	177.384	2.27702	0.629621	3.6165	0.000298618	0.0314483	Up
LRRC61	225.576	1.7691	0.489788	3.61197	0.000303879	0.0317391	Up
ZNF587	16.299	1.12602	0.311836	3.61095	0.000305077	0.0317391	Up
B4GAT1	198.831	1.36153	0.377463	3.60706	0.00030968	0.0320239	Up
PACSIN1	50.1316	3.5328	0.980323	3.60371	0.000313708	0.0322462	Up
HGF	1492.4	1.94953	0.541251	3.60189	0.000315907	0.0322789	Up
LRRC8A	2962.58	1.04891	0.291579	3.59736	0.000321467	0.0326526	Up
SFTPA2	23.6277	-4.25867	1.18455	-3.59519	0.000324161	0.0327326	Down
ALKAL2	7.69602	1.32144	0.369695	3.5744	0.000351035	0.0344547	Up
CDK5RAP3	2372.34	-1.17824	0.329097	-3.5802	0.000343326	0.0344547	Down
CLASP2	4828.79	-0.669936	0.187309	-3.57664	0.000348041	0.0344547	Down
CROCC2	194.654	-3.45917	0.967859	-3.57404	0.000351511	0.0344547	Down
MIPOL1	11.9321	4.25901	1.19206	3.57281	0.000353166	0.0344547	Up
PRKAG2	2723.08	-1.05786	0.296092	-3.57275	0.000353258	0.0344547	Down
SQLE	2459.68	1.12078	0.31433	3.56561	0.000363014	0.0350684	Up
STX16	409.665	-0.566923	0.159018	-3.56516	0.000363636	0.0350684	Down
LAMC1	1264.73	2.70136	0.758904	3.55955	0.000371492	0.0352322	Up
MMP19	1009.96	-2.6714	0.750358	-3.56017	0.000370615	0.0352322	Down
PKP4	1630.48	0.931926	0.261642	3.56184	0.000368266	0.0352322	Up
AMPD1	10.4566	-4.32435	1.21569	-3.55711	0.000374951	0.0353649	Down
HSD11B2	31.1188	-2.01973	0.568359	-3.55362	0.000379965	0.0354483	Down
ZNF723	11.4766	2.45241	0.690042	3.554	0.000379419	0.0354483	Up
HSPG2	9349.08	2.07344	0.583738	3.552	0.000382308	0.035474	Up
LEAP2	23.819	-1.61422	0.45515	-3.54657	0.000390286	0.0360197	Down
MYC	10736.1	1.45281	0.411555	3.53004	0.000415493	0.0381409	Up
CHI3L1	129.049	2.99846	0.85041	3.5259	0.000422045	0.0385363	Up
ZNF444	238.269	1.20295	0.341338	3.52423	0.000424723	0.0385756	Up
TBX20	14.7317	-5.27635	1.49872	-3.52056	0.000430631	0.0388636	Down
ZCWPW1	627.454	-0.840333	0.238767	-3.51946	0.000432422	0.0388636	Down
CDKN2B	183.189	-3.12959	0.890207	-3.51558	0.00043879	0.0392306	Down
RGL3	18.8194	-3.32375	0.946103	-3.5131	0.000442913	0.039394	Down
FAM174A	255.576	-0.732949	0.208821	-3.50993	0.000448218	0.0394569	Down
ZZEF1	11892.7	-0.711402	0.202674	-3.51007	0.000447987	0.0394569	Down
BCL11A	5990.04	1.26656	0.361435	3.50426	0.000457886	0.0400813	Up
SEPTIN11	10230.7	1.26809	0.361996	3.50304	0.00045998	0.0400813	Up
CFAP92	215.859	1.78259	0.509305	3.50004	0.00046518	0.0403297	Up
APOB	41.213	-3.78015	1.08171	-3.49459	0.000474786	0.0406145	Down
MAMDC2	2947.7	2.61685	0.748921	3.49416	0.000475563	0.0406145	Up
TIMP3	358.66	3.22319	0.922352	3.49454	0.000474883	0.0406145	Up
GRIA3	9.5413	-5.7775	1.65429	-3.49243	0.00047864	0.0406749	Down
DENND10	1386.13	-0.959327	0.275085	-3.48738	0.000487779	0.0412473	Down
TAS2R60	68.8035	-1.94048	0.556843	-3.48479	0.000492532	0.0414451	Down
B3GALT6	139.333	1.67188	0.481483	3.47236	0.000515906	0.0417738	Up
COL11A1	14.6178	-2.75599	0.793485	-3.47328	0.000514143	0.0417738	Down
DHCR7	927.095	1.25678	0.361595	3.47566	0.000509593	0.0417738	Up
ISL2	12.2538	-4.76548	1.37053	-3.47711	0.000506843	0.0417738	Down
LINC03040	26.5646	-2.71312	0.779754	-3.47945	0.000502437	0.0417738	Down
RAMP3	16.3122	-3.5709	1.02591	-3.48072	0.000500077	0.0417738	Down
RP1	42.3176	-3.84007	1.10523	-3.47444	0.000511919	0.0417738	Down
SSBP3	4518.84	0.845688	0.243382	3.47473	0.000511367	0.0417738	Up
GDF15	54.7453	-2.14154	0.617324	-3.46907	0.000522258	0.0418929	Down
SLC16A2	54.437	3.75468	1.08216	3.46962	0.000521192	0.0418929	Up
ARGFXP2	69.3607	-1.27923	0.369261	-3.46428	0.000531648	0.0420566	Down
CRACDL	27.9498	2.52483	0.728403	3.46626	0.000527752	0.0420566	Up
MACROH2A1	22269.5	-0.788048	0.227471	-3.46439	0.000531428	0.0420566	Down
LCN8	32.8109	-4.60988	1.33143	-3.46234	0.000535498	0.0421668	Down
KLHL4	16.361	-5.27383	1.52435	-3.45972	0.000540728	0.0423842	Down
MOGAT1	7.01493	-3.13865	0.907598	-3.45819	0.000543819	0.0424327	Down
ANKRD65	19.8247	3.39698	0.983164	3.45516	0.000549976	0.0425265	Up
RYR3	437.199	2.20607	0.638353	3.45588	0.000548509	0.0425265	Up
AK7	9.77933	1.58866	0.460221	3.45195	0.000556551	0.0426659	Up
USP4	11857.8	-0.604874	0.175232	-3.45185	0.00055675	0.0426659	Down
SYT4	10.0361	-6.48111	1.8791	-3.44905	0.000562565	0.04292	Down
HPD	81.0011	-2.22769	0.646338	-3.44663	0.000567631	0.0429249	Down
SLC4A1	90.5132	-3.29541	0.955833	-3.44769	0.000565405	0.0429249	Down
TMEM161B	1071.17	-0.457404	0.132833	-3.44346	0.000574322	0.0432404	Down
SYNGAP1	5335	1.29846	0.377375	3.44077	0.000580067	0.0434822	Up
ZFTA	401.119	1.445	0.420275	3.43823	0.000585531	0.043701	Up
NDUFA2	1449.38	-0.825379	0.240261	-3.43535	0.000591797	0.0439775	Down
CFAP70	187.936	-0.991202	0.289006	-3.4297	0.000604257	0.0446727	Down
VARS2	2549.06	0.633437	0.184743	3.42875	0.000606358	0.0446727	Up
ATP11C	1713.75	0.598311	0.175189	3.41523	0.000637278	0.045772	Up
CSMD1	99.1988	-3.15798	0.924097	-3.41737	0.000632303	0.045772	Down
H3C12	605.451	2.08501	0.610466	3.41543	0.000636806	0.045772	Up
ITGAE	1871.05	-1.40535	0.411396	-3.41604	0.000635384	0.045772	Down
LTBP3	3625.09	1.85169	0.541541	3.41929	0.000627846	0.045772	Up
MYCT1	247.659	4.70913	1.37831	3.4166	0.000634072	0.045772	Up
DNAH2	90.5186	-2.28868	0.671485	-3.40839	0.000653472	0.0462803	Down
LPAR3	54.8317	2.96142	0.868782	3.4087	0.000652732	0.0462803	Up
ROBO1	454.132	3.85621	1.1306	3.41078	0.000647785	0.0462803	Up
SPAG5-AS1	73.6271	-0.95465	0.28025	-3.40642	0.000658198	0.0462803	Down
STX4	5479.7	-0.697389	0.204852	-3.40435	0.000663226	0.0462803	Down
TNS4	18.1274	-2.43268	0.71453	-3.40459	0.00066264	0.0462803	Down
TRIM47	286.37	2.28725	0.671838	3.40447	0.000662937	0.0462803	Up
DYNLT5	372.136	2.53341	0.746301	3.39462	0.00068723	0.0477611	Up
SIPA1L3	3588.82	0.619005	0.182439	3.39294	0.000691463	0.0478615	Up
ADAMTS5	78.9529	-4.18148	1.23345	-3.39007	0.000698751	0.0479176	Down
ATG12	1265.59	-0.681203	0.200895	-3.39084	0.000696777	0.0479176	Down
SHLD2P2	27.5837	-1.78173	0.525687	-3.38933	0.000700648	0.0479176	Down
TMEM236	76.887	-2.43894	0.72019	-3.38652	0.000707855	0.0482184	Down
ADCY4	1018.17	-1.34776	0.399084	-3.37714	0.000732443	0.0489865	Down
APBB3	2159.41	-1.45875	0.432219	-3.37503	0.000738073	0.0489865	Down
CPNE4	12.7805	2.52946	0.750018	3.37253	0.000744814	0.0489865	Up
IL15	51.6493	-2.6533	0.784865	-3.38059	0.000723313	0.0489865	Down
KIAA1586	1230.24	0.65196	0.193105	3.37619	0.000734965	0.0489865	Up
NRCAM	61.8373	-3.46793	1.02699	-3.3768	0.000733336	0.0489865	Down
SAR1B	816.405	-0.981957	0.291089	-3.37339	0.00074248	0.0489865	Down
TTC3P1	177.024	1.34096	0.39739	3.37441	0.000739744	0.0489865	Up
UQCRQ	1753.47	-0.815135	0.241462	-3.37583	0.000735933	0.0489865	Down
DYM	3780.58	-0.548685	0.162874	-3.36876	0.000755063	0.049471	Down
PBLD	176.406	-0.744562	0.221457	-3.36212	0.000773479	0.0504849	ns
CRYM	7.32148	2.68668	0.800106	3.35791	0.000785339	0.0508722	ns
TM4SF1	1278.08	2.63142	0.78344	3.35881	0.000782796	0.0508722	ns
BTAF1	15345.4	-0.868187	0.258896	-3.35342	0.000798191	0.0515104	ns
RPS4XP14	16.3073	-1.79693	0.536711	-3.34804	0.000813853	0.0523244	ns
FAM171B	439.567	2.58673	0.774013	3.34197	0.000831858	0.0531118	ns
LAMC2	19.6856	-2.94483	0.881205	-3.34183	0.00083229	0.0531118	ns
EVC	126.079	3.60217	1.07973	3.33618	0.000849371	0.0534544	ns
LAMTOR4	2336.46	-0.794564	0.238105	-3.33703	0.000846795	0.0534544	ns
RABGEF1P1	653.448	-0.797378	0.239026	-3.33594	0.000850113	0.0534544	ns
SCD	839.544	1.79965	0.539363	3.33663	0.000848005	0.0534544	ns
BMAL1	1484.41	-1.46578	0.440029	-3.3311	0.000865049	0.053525	ns
RELCH	4034.2	-0.6536	0.196229	-3.3308	0.000865975	0.053525	ns
SIGMAR1	684.873	1.06291	0.319143	3.33052	0.000866827	0.053525	ns
SURF1	1757.54	-0.531093	0.159275	-3.33445	0.000854677	0.053525	ns
TBC1D4	903.519	1.94559	0.583701	3.3332	0.000858533	0.053525	ns
RDH10	286.928	-1.61203	0.484637	-3.32627	0.000880173	0.0541543	ns
C1S	84.0771	-1.60222	0.482567	-3.32021	0.000899503	0.0542113	ns
RNU1-2	5.3466	-3.03252	0.912951	-3.32167	0.000894811	0.0542113	ns
SLC48A1	389.617	0.970976	0.29227	3.32219	0.00089314	0.0542113	ns
TGIF1	4945.78	-0.943865	0.284293	-3.32004	0.000900047	0.0542113	ns
TMEM176A	1867.4	-3.25743	0.979952	-3.32407	0.000887139	0.0542113	ns
XDH	32.106	-2.90121	0.873555	-3.32115	0.000896477	0.0542113	ns
GPSM1	1425.31	1.70518	0.513931	3.31791	0.000906923	0.0544344	ns
DDX19B	1335.61	-0.541363	0.163296	-3.31523	0.000915691	0.054692	ns
SNX11	830.597	-0.840904	0.253693	-3.31465	0.000917586	0.054692	ns
ASAP2	846.8	1.67308	0.505386	3.3105	0.000931291	0.0552519	ns
BCL2L2-PABPN1	34.4645	-0.848031	0.256777	-3.30259	0.000957951	0.0552519	ns
C1QTNF7	29.0563	-2.28554	0.691588	-3.30478	0.000950526	0.0552519	ns
CCDC106	312.962	0.830273	0.250996	3.30792	0.000939929	0.0552519	ns
FYCO1	2436.1	-0.468695	0.142086	-3.29866	0.00097146	0.0552519	ns
GPR161	27.0568	2.03974	0.616784	3.30707	0.000942789	0.0552519	ns
IL18BP	396.256	-1.39268	0.422809	-3.29388	0.000988136	0.0552519	ns
IL19	27.9038	-2.66449	0.806232	-3.30487	0.00095022	0.0552519	ns
ITPRIPL1	264.131	1.51212	0.458967	3.29461	0.000985593	0.0552519	ns
MARCHF3	177.272	-1.72013	0.521331	-3.29949	0.000968613	0.0552519	ns
MMP24	245.819	-0.847852	0.256616	-3.30398	0.000953241	0.0552519	ns
PDLIM4	26.6248	-2.43023	0.736419	-3.30006	0.000966633	0.0552519	ns
RNF175	158.048	-1.55865	0.472954	-3.29556	0.000982258	0.0552519	ns
SAMD3	26.6572	2.63235	0.798837	3.29523	0.00098341	0.0552519	ns
SERPINC1	13.3671	-2.59067	0.785003	-3.30021	0.000966132	0.0552519	ns
SPINDOC	943.244	1.11972	0.339682	3.29636	0.000979456	0.0552519	ns
SPNS2	1557.33	1.73488	0.524373	3.30848	0.000938045	0.0552519	ns
TGOLN2	19176.9	-0.430454	0.130551	-3.29721	0.000976493	0.0552519	ns
TSPAN2	754.371	1.5628	0.473364	3.30147	0.000961793	0.0552519	ns
SATB2	259.408	-2.7022	0.821051	-3.29114	0.000997805	0.0556114	ns
ZNF518B	1794.03	0.979137	0.297717	3.28882	0.00100609	0.0558917	ns
HTRA3	713.394	2.39797	0.729451	3.28736	0.0010113	0.0559999	ns
ARVCF	709.883	1.62705	0.495503	3.28363	0.00102478	0.0562614	ns
RAPGEFL1	197.086	-0.990907	0.301799	-3.28334	0.00102586	0.0562614	ns
VENTX	552.229	-2.72323	0.828969	-3.28508	0.00101955	0.0562614	ns
ERMP1	3444.65	1.3677	0.416846	3.28107	0.00103414	0.05652	ns
RAPGEF6	290.222	-0.733951	0.223749	-3.28025	0.00103716	0.05652	ns
HPDL	141.646	1.29505	0.395239	3.27663	0.00105053	0.0570679	ns
LRP5	2441.38	1.70379	0.520163	3.27549	0.00105478	0.0571178	ns
HBEGF	1407.28	-2.13196	0.65112	-3.27429	0.00105927	0.0571808	ns
DMBT1	42.8956	-2.57235	0.785844	-3.27336	0.00106276	0.0571892	ns
STX16-NPEPL1	37.4956	-1.19028	0.363796	-3.27183	0.00106852	0.0573195	ns
FAM136CP	12.0861	-2.27531	0.695946	-3.26938	0.00107783	0.0575655	ns
ZNF594-DT	39.8633	-1.63949	0.501549	-3.26886	0.00107981	0.0575655	ns
TBC1D30	168.345	-1.77837	0.544225	-3.26772	0.00108418	0.0576193	ns
GALNT14	503.363	2.35901	0.722856	3.26346	0.00110061	0.0581271	ns
KLF16	461.405	1.00297	0.307271	3.26412	0.00109806	0.0581271	ns
SPOCK1	95.3324	-2.68971	0.824403	-3.26262	0.00110389	0.0581271	ns
H2AC11	27645.6	1.66122	0.510559	3.25373	0.001139	0.0587147	ns
HYAL1	82.7881	-1.53713	0.472197	-3.25528	0.00113281	0.0587147	ns
PRKRIP1	759.502	-0.590741	0.181276	-3.25879	0.00111888	0.0587147	ns
SPATA31C1	34.772	-2.72914	0.838574	-3.2545	0.00113592	0.0587147	ns
TIGD3	141.166	-1.53881	0.472549	-3.25639	0.00112838	0.0587147	ns
TMPRSS2	8.44394	-3.31208	1.0178	-3.25414	0.00113735	0.0587147	ns
TP53I3	1525.92	-0.832894	0.25594	-3.25426	0.0011369	0.0587147	ns
H3-7	11.6335	-3.84864	1.18492	-3.248	0.00116218	0.0597305	ns
SLC25A35	656.182	-1.27007	0.391319	-3.24561	0.001172	0.0600556	ns
SLC7A6OS	665.472	-0.359459	0.110802	-3.24415	0.00117801	0.0601839	ns
TSPAN16	81.0234	-1.32878	0.409798	-3.24252	0.00118478	0.0603499	ns
SLC2A5	2182.59	1.93079	0.595997	3.23959	0.00119701	0.0607923	ns
ANGPTL2	21.9027	-2.32956	0.719882	-3.23603	0.00121203	0.0609742	ns
CHI3L2	64.9237	-1.93212	0.59681	-3.23742	0.00120616	0.0609742	ns
TMEM105	24.6117	-3.38305	1.04564	-3.23538	0.0012148	0.0609742	ns
ZNF655	5448.81	-0.86574	0.267481	-3.23663	0.00120948	0.0609742	ns
CRYBA1	25.3995	-1.58183	0.489144	-3.23388	0.00122122	0.0611094	ns
GAPVD1	4019.07	-0.351612	0.108754	-3.23309	0.00122461	0.0611094	ns
MPV17L2	440.264	-0.847267	0.262314	-3.22997	0.00123803	0.0614221	ns
PAFAH1B3	546.615	0.821136	0.254224	3.22997	0.00123802	0.0614221	ns
FAUP4	78.454	-1.92835	0.597534	-3.22718	0.00125016	0.0618451	ns
KLHDC1	271.842	-0.796869	0.247719	-3.21683	0.00129615	0.0637528	ns
PYHIN1	251.334	-2.76745	0.860103	-3.21758	0.00129276	0.0637528	ns
DGKD	7709.25	-0.66832	0.208111	-3.21136	0.00132109	0.0644254	ns
HEXA-AS1	64.9197	-1.70607	0.531017	-3.21283	0.00131433	0.0644254	ns
TOMM7	3458.8	-0.779608	0.242706	-3.21215	0.00131747	0.0644254	ns
LAMP5	143.379	-3.41266	1.06337	-3.20928	0.00133066	0.0645255	ns
SOX12	467.49	1.34787	0.41992	3.20982	0.00132818	0.0645255	ns
KRT17	224.195	-2.44299	0.76185	-3.20666	0.00134285	0.0647512	ns
MAB21L1	6.43038	2.43451	0.759081	3.20718	0.00134042	0.0647512	ns
DMXL1	6199.21	-0.613603	0.191523	-3.20381	0.00135622	0.065144	ns
ERG28	848.722	0.844924	0.263766	3.20331	0.00135859	0.065144	ns
RPEP3	7.37631	-2.01692	0.630174	-3.20058	0.00137152	0.0654397	ns
SLC10A4	6.58355	2.04193	0.638025	3.2004	0.00137238	0.0654397	ns
ANKHD1-EIF4EBP3	51.988	-1.00703	0.31511	-3.19581	0.0013944	0.065933	ns
COL18A1	733.171	1.40838	0.440556	3.19682	0.00138949	0.065933	ns
EIF4A1P10	192.8	-1.06467	0.33312	-3.19604	0.00139326	0.065933	ns
LMX1B	12.6377	-4.64319	1.45325	-3.19505	0.00139809	0.065933	ns
ABCF3	3307.92	-0.436732	0.136829	-3.19181	0.00141385	0.0660514	ns
CEACAM6	212.582	2.67438	0.838003	3.19137	0.00141599	0.0660514	ns
HSPBAP1	1198.73	-0.828354	0.259404	-3.19329	0.0014066	0.0660514	ns
ZFC3H1	16439.6	-0.598318	0.187409	-3.19257	0.00141012	0.0660514	ns
MT-CO1	1012.72	-1.01823	0.319574	-3.18621	0.00144152	0.0670601	ns
OSR2	126.084	-2.6906	0.844912	-3.18448	0.00145015	0.0672793	ns
ASL	1210.93	-0.865767	0.272107	-3.18171	0.00146407	0.0673786	ns
MDFI	239.258	2.5308	0.795328	3.18208	0.0014622	0.0673786	ns
MYO5A	8058.13	-0.681175	0.214065	-3.18209	0.00146216	0.0673786	ns
EFEMP1	40.8418	-3.12747	0.983408	-3.18024	0.00147153	0.0674377	ns
MTRF1	842.988	-0.490602	0.154282	-3.17991	0.00147321	0.0674377	ns
H2AC13	16477.3	1.4436	0.454282	3.17776	0.00148417	0.0675787	ns
HCG4B	4.5166	1.6221	0.510417	3.17799	0.00148301	0.0675787	ns
NADSYN1	7086.87	-0.569232	0.179258	-3.17549	0.00149586	0.0676401	ns
NHLRC3	812.379	-0.70609	0.222376	-3.1752	0.00149734	0.0676401	ns
SCD5	275.264	1.51639	0.477519	3.17555	0.00149551	0.0676401	ns
AQP9	2037.39	-2.97593	0.938149	-3.17213	0.00151327	0.067663	ns
LTB4R2	23.486	-1.30911	0.412701	-3.17206	0.00151361	0.067663	ns
NAV1	2086.48	1.85555	0.584617	3.17396	0.00150375	0.067663	ns
SRGN	93660.4	-1.31739	0.415216	-3.17279	0.00150983	0.067663	ns
ITIH1	58.9282	-2.5668	0.809425	-3.17115	0.00151839	0.0677006	ns
EEF1A1P10	22.2502	-1.61605	0.509904	-3.16932	0.00152796	0.0679508	ns
ATP13A2	2842.94	0.9059	0.286004	3.16744	0.0015379	0.06804	ns
SETBP1	1539.83	2.67627	0.844828	3.16783	0.00153584	0.06804	ns
SAG	7.52407	-2.42634	0.766338	-3.16615	0.00154469	0.0681647	ns
ANGPTL7	64.776	-1.13891	0.360055	-3.16316	0.00156066	0.0683428	ns
CHUK	1364.02	-0.423536	0.133849	-3.16429	0.00155463	0.0683428	ns
SLFN13	1379.32	1.05304	0.332832	3.16386	0.0015569	0.0683428	ns
EDA2R	55.5981	-2.8552	0.902951	-3.16208	0.00156647	0.0684223	ns
GRIPAP1	3714.81	-0.419148	0.132654	-3.15971	0.00157924	0.0685974	ns
IL12RB2	172.217	2.85799	0.904395	3.16011	0.00157709	0.0685974	ns
TBXAS1	11851.5	-1.11526	0.353027	-3.15912	0.00158246	0.0685974	ns
DCTN4	5987.1	-0.791119	0.250564	-3.15735	0.00159212	0.0688421	ns
SLX9	564.987	0.782474	0.247896	3.15646	0.00159698	0.0688789	ns
MT-RNR1	38717.5	-0.93811	0.297575	-3.15251	0.00161872	0.0694857	ns
PTX4	315.119	-3.11339	0.987616	-3.15244	0.00161915	0.0694857	ns
PITRM1-AS1	15.6653	-1.29979	0.412475	-3.15119	0.00162605	0.0696078	ns
ZNF706	2256.59	-0.497616	0.157987	-3.14973	0.00163424	0.0697846	ns
CT45A10	31.494	-6.31354	2.00612	-3.14713	0.00164879	0.070231	ns
ACO1	1458.36	0.6679	0.212489	3.14322	0.001671	0.0702359	ns
CEP120	1594.32	-0.565992	0.179982	-3.14471	0.0016625	0.0702359	ns
PRLR	664.994	-3.01038	0.957497	-3.14402	0.00166646	0.0702359	ns
RIMS2	11.5387	2.56275	0.815439	3.14279	0.00167345	0.0702359	ns
TNFRSF14	4560.89	-1.37146	0.436072	-3.14504	0.00166065	0.0702359	ns
ZNF93	3106.44	0.91439	0.290732	3.14513	0.00166012	0.0702359	ns
ALB	65.2653	-3.15906	1.0057	-3.14116	0.00168282	0.0704567	ns
EPYC	21.9473	-7.15978	2.28054	-3.13951	0.00169231	0.0706818	ns
KLHL2	1878.45	-0.947343	0.301989	-3.13701	0.00170681	0.070914	ns
RBMS1P1	648.025	-1.22757	0.391391	-3.13642	0.00171026	0.070914	ns
SSBP4	3571.44	0.641265	0.204434	3.13679	0.0017081	0.070914	ns
CATSPER1	314.052	-1.60452	0.511882	-3.13454	0.00172123	0.0710256	ns
MAPKBP1	2587.72	0.931476	0.297099	3.13524	0.00171715	0.0710256	ns
GNAL	26.4204	-1.6396	0.523222	-3.13365	0.00172644	0.0710699	ns
GPR108	2458.62	-0.547931	0.175411	-3.12369	0.001786	0.072319	ns
GUCY2C	19.675	-3.64594	1.16649	-3.12557	0.00177459	0.072319	ns
LDHC	15.1695	-3.18422	1.0189	-3.12514	0.0017772	0.072319	ns
PRR3	400.047	0.63756	0.204153	3.12295	0.00179049	0.072319	ns
PYCR1	512.479	1.58604	0.507516	3.12511	0.0017774	0.072319	ns
RNF212	15.3363	-2.73654	0.875461	-3.12583	0.00177307	0.072319	ns
SPTBN1	28553.2	1.38251	0.44261	3.12355	0.00178686	0.072319	ns
TRPV4	160.575	-3.31685	1.0619	-3.1235	0.00178716	0.072319	ns
BECN1	4082.8	-0.52391	0.167906	-3.12026	0.00180694	0.072352	ns
FAM98B	1752.58	0.650308	0.20841	3.12032	0.00180652	0.072352	ns
KRT10-AS1	74.1595	1.44805	0.464052	3.12045	0.00180574	0.072352	ns
PCBD2	213.863	-0.77761	0.249229	-3.12006	0.00180817	0.072352	ns
PLOD2	90.8537	2.83233	0.90811	3.11893	0.00181509	0.07246	ns
BAIAP3	327.254	1.59356	0.511319	3.11657	0.00182971	0.0725378	ns
LRRC2	4.80091	2.29928	0.737626	3.11714	0.00182617	0.0725378	ns
SLC5A10	96.9084	-1.64994	0.529292	-3.11725	0.00182547	0.0725378	ns
ABCA1	7002.25	-1.91446	0.61457	-3.11513	0.00183865	0.072557	ns
C5orf24	982.827	-0.694504	0.222931	-3.11534	0.00183736	0.072557	ns
DNMT3B	2969.99	1.51083	0.485244	3.11355	0.00184849	0.072778	ns
AMZ2P1	700.917	-0.923395	0.29672	-3.11201	0.00185815	0.0729235	ns
FBXL20	2011.51	-0.525479	0.168877	-3.11161	0.00186068	0.0729235	ns
UICLM	31.2976	-3.74442	1.20372	-3.11071	0.00186635	0.0729791	ns
LINC01588	85.9512	-1.48395	0.477153	-3.11001	0.00187079	0.0729864	ns
CCDC170	230.014	-2.49245	0.802306	-3.1066	0.00189252	0.0736665	ns
RAPSN	41.5255	-1.75278	0.564417	-3.10547	0.00189976	0.0737811	ns
KCNQ2	7.87705	2.65907	0.857472	3.10106	0.00192832	0.0746482	ns
ZFHX4	36.8435	-2.66151	0.858363	-3.10068	0.00193078	0.0746482	ns
BMT2	741.398	-0.491542	0.158607	-3.09911	0.001941	0.0748746	ns
LRRTM2	72.1284	-1.37683	0.444441	-3.09789	0.00194907	0.0750173	ns
ABHD3	2186.72	-0.844023	0.272655	-3.09557	0.00196434	0.0752875	ns
MICALL2	1385.21	-1.33437	0.43108	-3.09542	0.00196538	0.0752875	ns
PID1	307.659	-2.89959	0.936914	-3.09483	0.00196925	0.0752875	ns
CCDC3	22.8599	2.26329	0.731815	3.09271	0.0019834	0.0756601	ns
HDAC3	1693.3	-0.569384	0.184378	-3.08814	0.00201416	0.0764181	ns
LRGUK	107.207	-1.4832	0.480194	-3.08875	0.00200999	0.0764181	ns
SLC4A9	16.402	-1.92481	0.623365	-3.08777	0.00201663	0.0764181	ns
PDLIM7-AS1	246.077	-1.35838	0.440249	-3.08548	0.00203223	0.0768396	ns
CEACAM1	172.472	1.99258	0.646516	3.08204	0.00205589	0.0775637	ns
EVA1B	216.413	1.00601	0.32655	3.08072	0.00206497	0.0775653	ns
MARVELD1	123.388	1.72889	0.561112	3.08119	0.00206177	0.0775653	ns
NAA16	1874.14	-0.567577	0.184296	-3.0797	0.0020721	0.0776629	ns
SOWAHC	60.6887	-2.85727	0.928053	-3.07878	0.00207849	0.0777329	ns
MFN1	2167.79	-0.518107	0.168358	-3.07742	0.002088	0.0779189	ns
RCN1	211.397	1.09528	0.35611	3.07569	0.00210018	0.0782033	ns
ANKS6	763.345	1.36598	0.444295	3.07448	0.00210869	0.0783501	ns
FDX1	628.075	0.676591	0.220196	3.07268	0.00212145	0.0784845	ns
RPS27P3	168.747	-1.16819	0.380121	-3.07321	0.00211769	0.0784845	ns
PDK2	566.664	0.819807	0.267045	3.06992	0.00214114	0.0790427	ns
CCDC80	62.4088	-2.00326	0.652691	-3.06924	0.00214607	0.0790546	ns
KCNRG	6.99995	-1.29697	0.422762	-3.06785	0.00215603	0.0792514	ns
ATAD2B	5150.27	-0.485996	0.158472	-3.06676	0.0021639	0.0793709	ns
NOG	115.358	2.82348	0.920871	3.0661	0.00216868	0.0793766	ns
BEND7	17.1868	3.00797	0.981559	3.06448	0.00218047	0.079469	ns
SOSTDC1	6.45815	4.24674	1.38575	3.06458	0.00217974	0.079469	ns
CARD17P	45.3287	-2.41381	0.78881	-3.06007	0.00221286	0.0797768	ns
CCDC68	5.15825	2.80231	0.916113	3.05891	0.00222145	0.0797768	ns
CHRM3	111.713	3.38524	1.10585	3.06122	0.0022044	0.0797768	ns
H2BC26	1326.8	2.83299	0.925478	3.06111	0.0022052	0.0797768	ns
ITIH2	20.3366	-0.963087	0.314812	-3.05925	0.00221894	0.0797768	ns
NT5DC2	1114.12	0.993098	0.324518	3.06023	0.00221168	0.0797768	ns
WIZ	3665.09	0.648959	0.211908	3.06246	0.00219529	0.0797768	ns
PRELP	5.64162	-2.74445	0.897539	-3.05775	0.00223008	0.0799197	ns
ELF3	87.7468	-1.59187	0.521084	-3.05492	0.00225119	0.0801028	ns
TTC22	14.3833	2.21782	0.726026	3.05474	0.00225254	0.0801028	ns
WDFY2	4207.59	-0.685818	0.224522	-3.05457	0.00225385	0.0801028	ns
YKT6	2032.11	-0.803751	0.262995	-3.05615	0.002242	0.0801028	ns
ARL8B	3617.49	-0.580615	0.190521	-3.04751	0.00230746	0.0815017	ns
TPK1	393.043	-1.0956	0.35948	-3.04774	0.00230569	0.0815017	ns
UGT2B17	7.25317	-5.07734	1.66606	-3.04752	0.00230736	0.0815017	ns
ARMCX2	138.614	1.86186	0.611559	3.04445	0.00233106	0.0821662	ns
TMEM25	558.478	1.61565	0.531101	3.04207	0.00234955	0.0826482	ns
ATP9B	2955.04	-0.585227	0.192471	-3.0406	0.00236105	0.082714	ns
SELL	16232.5	1.20183	0.395198	3.04107	0.00235736	0.082714	ns
USP10	9266.72	0.45043	0.148224	3.03885	0.00237481	0.0830266	ns
BCAS1	8.50092	-2.82004	0.929054	-3.03538	0.0024023	0.0838167	ns
UBAC2	2017.23	-0.440748	0.145266	-3.03408	0.00241273	0.0838574	ns
UBIAD1	1140.98	0.617913	0.203662	3.03401	0.00241323	0.0838574	ns
ZBED3	81.4504	1.43519	0.473217	3.03283	0.00242271	0.0840165	ns
NBPF11	866.585	-0.397363	0.131366	-3.02486	0.00248747	0.0859152	ns
PKD1P5	332.653	-1.59297	0.526594	-3.02504	0.00248599	0.0859152	ns
IGSF8	814.107	0.735103	0.243547	3.01832	0.00254176	0.0869162	ns
MRPS18B	1479.88	0.624038	0.206726	3.01868	0.00253881	0.0869162	ns
S100B	208.047	-2.1755	0.72074	-3.01842	0.00254093	0.0869162	ns
VTN	112.396	-0.990059	0.327878	-3.01959	0.00253114	0.0869162	ns
ZC3H7B	5736.88	0.573399	0.189915	3.01924	0.00253413	0.0869162	ns
AXDND1	57.4736	-1.70058	0.563846	-3.01604	0.00256098	0.0871423	ns
BMERB1	47.8652	1.85629	0.616552	3.01076	0.00260598	0.0871423	ns
CATIP-AS1	29.2221	-1.4472	0.479929	-3.01545	0.00256597	0.0871423	ns
CKLF	9.94192	-1.13926	0.377914	-3.01461	0.0025731	0.0871423	ns
CTAGE6	8.14775	1.83463	0.608937	3.01285	0.00258809	0.0871423	ns
CXCR2	256.674	-2.08309	0.691728	-3.01143	0.00260021	0.0871423	ns
DCAF10	1401.67	0.472013	0.156732	3.01159	0.00259882	0.0871423	ns
KIAA1522	921.868	1.23214	0.409299	3.01037	0.00260929	0.0871423	ns
NR5A2	125.691	2.9484	0.978848	3.01211	0.00259436	0.0871423	ns
PRICKLE1	338.814	-1.8167	0.60242	-3.01566	0.00256417	0.0871423	ns
SHANK1	548.97	2.35969	0.783412	3.01207	0.00259474	0.0871423	ns
SLC5A4	44.772	-2.46105	0.817035	-3.01217	0.00259387	0.0871423	ns
HPR	25.9599	-1.84505	0.61343	-3.00776	0.00263185	0.0877249	ns
VPS53	3998.64	-0.490438	0.163099	-3.007	0.00263842	0.0877735	ns
FEZ1	50.6113	-2.41844	0.804429	-3.00641	0.00264354	0.0877736	ns
MRPS25	2614.98	-0.574981	0.19155	-3.00173	0.00268454	0.0888114	ns
NUDT10	52.1451	3.87782	1.29189	3.00166	0.00268514	0.0888114	ns
CLN3	104.762	-1.11481	0.371605	-2.99999	0.00269985	0.0891213	ns
ZNRF1	890.569	0.96635	0.322178	2.99943	0.00270489	0.0891213	ns
CELA2A	19.6436	-2.29257	0.764683	-2.99806	0.00271704	0.0891792	ns
NPDC1	973.164	2.42765	0.809677	2.9983	0.00271491	0.0891792	ns
CCNB1	581.314	1.08307	0.361566	2.99549	0.00274006	0.0895921	ns
SELENOTP1	6.98336	-1.83007	0.610825	-2.99606	0.0027349	0.0895921	ns
BTN2A1	5021.19	-0.652461	0.217901	-2.9943	0.00275078	0.0897718	ns
TENM3	16.2146	2.20125	0.73546	2.99302	0.00276228	0.0899758	ns
ABHD11	616.943	-1.08065	0.361279	-2.99119	0.00277895	0.0901293	ns
CFAP97D1	9.61629	-2.00448	0.670599	-2.9891	0.00279804	0.0901293	ns
EPB41L4B	4.1284	-2.65046	0.886379	-2.99021	0.00278784	0.0901293	ns
PLS3	54.8046	2.45954	0.822999	2.98851	0.00280341	0.0901293	ns
PSTPIP2	3412.33	-1.05656	0.353136	-2.99192	0.00277225	0.0901293	ns
RPL3P6	51.1913	-1.65569	0.554027	-2.98847	0.00280374	0.0901293	ns
SRGAP1	411.166	-1.92992	0.645477	-2.98991	0.00279058	0.0901293	ns
TMEM121	62.4875	2.85691	0.957084	2.98501	0.00283567	0.0909852	ns
BAX	5020.6	-0.633722	0.212492	-2.98233	0.00286066	0.0916158	ns
ATP2B2	45.7937	2.41995	0.812562	2.97817	0.00289975	0.0917527	ns
EBLN2	436.814	-0.732255	0.245774	-2.97938	0.00288833	0.0917527	ns
JAM3	243.504	2.12448	0.713181	2.97887	0.0028931	0.0917527	ns
MBD1	4664.22	-0.522912	0.175731	-2.97565	0.00292373	0.0917527	ns
MCC	24.6314	-1.69258	0.568623	-2.97664	0.00291429	0.0917527	ns
MN1	3163.09	2.34884	0.789097	2.97662	0.00291442	0.0917527	ns
MYO1G	26190.2	-1.13866	0.38208	-2.98017	0.0028809	0.0917527	ns
PDXDC2P-NPIPB14P	670.912	-0.860668	0.289204	-2.97599	0.00292047	0.0917527	ns
POLM	923.073	-0.728818	0.244464	-2.98129	0.00287041	0.0917527	ns
SNCG	7.59583	-2.77619	0.932471	-2.97724	0.00290859	0.0917527	ns
SYNPO2	431.1	-1.79095	0.601394	-2.97801	0.0029013	0.0917527	ns
CCT6B	178.197	-0.848174	0.28518	-2.97417	0.00293779	0.0918582	ns
SHROOM4	316.74	2.68326	0.902097	2.97447	0.00293496	0.0918582	ns
MT-CO2	372.536	-0.986105	0.331805	-2.97194	0.00295923	0.0923602	ns
EFNB2	16.8103	-2.38045	0.801455	-2.97016	0.00297644	0.0924232	ns
FASN	8915.42	0.811885	0.273359	2.97003	0.00297772	0.0924232	ns
PLSCR4	55.2228	3.08486	1.0384	2.97079	0.00297039	0.0924232	ns
SFXN5	604.987	-0.730583	0.246074	-2.96895	0.00298817	0.0924232	ns
TTC21A	485.155	-1.16698	0.393007	-2.96935	0.00298431	0.0924232	ns
AGXT	12.379	-4.09417	1.38245	-2.96153	0.00306112	0.0936193	ns
ARMH3	2828.2	-0.544568	0.184023	-2.95924	0.00308402	0.0936193	ns
DEAF1	3074.57	0.778404	0.262772	2.96228	0.00305367	0.0936193	ns
FAM50A	1553.25	-0.742546	0.250553	-2.96362	0.00304039	0.0936193	ns
MAN2A1	4027.19	-0.621033	0.209811	-2.95997	0.00307669	0.0936193	ns
PSIP1	6247.6	0.768713	0.259735	2.9596	0.00308035	0.0936193	ns
RNF26	723.66	0.608014	0.205451	2.95941	0.00308229	0.0936193	ns
SEMA6A	234.576	-1.31178	0.443282	-2.95924	0.003084	0.0936193	ns
SERPINE2	266.718	2.21066	0.745844	2.96397	0.00303703	0.0936193	ns
WNT7B	18.3517	-3.97624	1.3438	-2.95896	0.00308683	0.0936193	ns
ZCCHC3	611.258	0.921221	0.310903	2.96305	0.00304609	0.0936193	ns
CD300LB	4050.4	-2.12006	0.717205	-2.95601	0.00311651	0.0943527	ns
CYP1B1	1932.18	-2.99317	1.01347	-2.95338	0.0031432	0.0948262	ns
RPL12P42	8.49286	-1.93354	0.654676	-2.95343	0.00314261	0.0948262	ns
ADAT1	1536.98	-0.396548	0.134407	-2.95036	0.00317401	0.0952183	ns
FLACC1	194.926	-0.945092	0.320443	-2.94933	0.00318461	0.0952183	ns
MORC2	2478.17	0.487687	0.165381	2.94886	0.00318948	0.0952183	ns
POLR3H	654.93	0.482869	0.163711	2.94953	0.00318261	0.0952183	ns
PRKG1	32.8577	3.13633	1.06354	2.94894	0.00318867	0.0952183	ns
STK4	9204.85	-0.49306	0.167196	-2.94899	0.00318819	0.0952183	ns
CSPG4	168.675	-1.93562	0.65659	-2.94798	0.00319853	0.0953229	ns
MBOAT1	1881.68	-0.816761	0.277109	-2.94744	0.00320415	0.0953249	ns
NDN	239.098	3.00767	1.0208	2.9464	0.00321501	0.0954825	ns
ARL 9.00	23.1316	1.86339	0.63303	2.9436	0.00324419	0.095526	ns
CACNA1H	36.8936	1.77226	0.602286	2.94255	0.00325524	0.095526	ns
GPS2	108.008	-0.765993	0.260279	-2.94297	0.00325082	0.095526	ns
INF2	5087.74	0.789817	0.268414	2.94253	0.00325543	0.095526	ns
RNPC3	2140.05	-0.473547	0.160841	-2.94419	0.003238	0.095526	ns
SAT2	1518.01	-1.1301	0.383816	-2.94437	0.00323616	0.095526	ns
SIGLEC22P	313.84	-1.324	0.449883	-2.94298	0.0032507	0.095526	ns
LRPAP1	8308.82	-0.815537	0.277222	-2.94181	0.00326295	0.0955834	ns
MS4A2	94.9558	3.30255	1.12322	2.94025	0.00327949	0.0959041	ns
TIGD6	303.92	-0.737047	0.250877	-2.93788	0.00330468	0.0964765	ns
ETS1	1409.52	1.9395	0.66052	2.93632	0.00332136	0.0967769	ns
PPIL1	478.563	0.842346	0.286916	2.93586	0.00332625	0.0967769	ns
TTLL8	13.1595	-2.80969	0.95821	-2.93222	0.00336543	0.0977512	ns
OTOF	62.1244	-3.15499	1.0762	-2.9316	0.00337222	0.0977831	ns
DZIP1	263.029	3.18736	1.08784	2.92998	0.00338981	0.0981272	ns
FAM117A	3212.78	0.958419	0.327226	2.92892	0.00340144	0.0982983	ns
ATP1A3	32.1485	1.61169	0.55049	2.92773	0.00341441	0.098342	ns
PACS2	2389.26	0.453507	0.154883	2.92805	0.00341094	0.098342	ns
GJC2	29.5748	1.85349	0.633227	2.92705	0.00342198	0.0983949	ns
CATSPERB	5.93711	2.04858	0.700238	2.92554	0.00343858	0.0985419	ns
CHCHD2P6	13.7167	-1.29091	0.441191	-2.92596	0.00343397	0.0985419	ns
EVPL	1293.41	2.31871	0.792872	2.92444	0.00345078	0.0987268	ns
KCNIP2	43.5925	-1.49691	0.51196	-2.92389	0.00345685	0.0987359	ns
DEPP1	1026.61	1.91855	0.656418	2.92276	0.00346948	0.0989321	ns
ANXA3	163.405	2.12404	0.726885	2.92212	0.00347663	0.0989715	ns
ASMTL-AS1	43.5276	-1.06557	0.365439	-2.91588	0.00354692	0.0989754	ns
ATP6V1FNB	81.7431	-1.1895	0.407296	-2.92048	0.00349495	0.0989754	ns
COL4A1	214.296	-2.07294	0.70957	-2.92141	0.00348452	0.0989754	ns
DENND6A-AS1	42.5127	-1.17147	0.40158	-2.91715	0.00353249	0.0989754	ns
GIPR	65.1896	-2.93133	1.00545	-2.91545	0.00355172	0.0989754	ns
H2BC27P	4.53228	2.97729	1.02069	2.91693	0.00353498	0.0989754	ns
KDM7A	1999.93	-1.29396	0.443594	-2.91699	0.00353422	0.0989754	ns
NOS1	4.46483	-2.20162	0.755025	-2.91596	0.00354593	0.0989754	ns
PARVA	6.76166	-2.72945	0.934961	-2.91932	0.00350797	0.0989754	ns
SLC45A3	1656.31	1.64208	0.56266	2.91842	0.00351807	0.0989754	ns
SLC9A8	2016.42	-1.07565	0.368362	-2.92009	0.00349926	0.0989754	ns
WSB1	12410.4	-0.751639	0.257606	-2.91779	0.00352527	0.0989754	ns
ZC4H2	291.221	0.915493	0.313733	2.91807	0.00352209	0.0989754	ns
TBRG1	2087.35	-0.561692	0.192968	-2.91081	0.00360499	0.100205	ns
WIPI1	1202.42	-1.46009	0.50165	-2.91059	0.00360751	0.100205	ns
CCDC69	3241.26	-1.09205	0.375534	-2.90798	0.00363768	0.100796	ns
FBXL17	1179.96	-0.765588	0.263293	-2.90774	0.00364053	0.100796	ns
FAM171A2	81.3059	2.02194	0.695688	2.90639	0.00365625	0.101068	ns
PTPRM	1625.34	2.84101	0.977909	2.90519	0.00367035	0.101294	ns
SLC46A3	820.193	-0.935809	0.32226	-2.90389	0.00368554	0.10155	ns
CLEC1A	25.6787	-2.82997	0.976098	-2.89927	0.00374036	0.102567	ns
DDX60	2534.15	0.978827	0.337497	2.90026	0.00372858	0.102567	ns
PLXNA4	31.5682	1.87747	0.647537	2.8994	0.00373872	0.102567	ns
ARRDC5	226.308	-0.998746	0.344637	-2.89796	0.00375595	0.10283	ns
ACOT2	1240.51	0.869564	0.300402	2.89466	0.00379565	0.10301	ns
CDKL3	45.4275	-1.13306	0.391139	-2.89683	0.00376949	0.10301	ns
CHGB	167.632	2.56972	0.88796	2.89396	0.00380416	0.10301	ns
CHRNA6	43.9971	-3.99826	1.38086	-2.89547	0.00378588	0.10301	ns
H4C11	1387.33	0.930054	0.321223	2.89535	0.00378738	0.10301	ns
PAX6	6.90019	-3.73808	1.29151	-2.89434	0.00379952	0.10301	ns
RNF8	991.533	0.722787	0.24976	2.89393	0.00380453	0.10301	ns
APOF	23.3208	-2.01495	0.696518	-2.89289	0.0038171	0.103017	ns
ATG7	3643.85	-1.02914	0.355845	-2.8921	0.00382674	0.103017	ns
C3	354.533	-1.80677	0.624761	-2.89193	0.00382877	0.103017	ns
LTF	296.507	2.79963	0.967791	2.89281	0.00381813	0.103017	ns
CATIP	97.6897	-1.71423	0.593405	-2.88881	0.00386707	0.10321	ns
CSPG5	14.5553	-2.10217	0.727918	-2.88792	0.00387803	0.10321	ns
CYB5R2	29.0013	-2.75562	0.953787	-2.88914	0.00386301	0.10321	ns
MT-ND3	77.7644	-1.03795	0.359064	-2.8907	0.00384384	0.10321	ns
PMS2P3	660.716	-0.559557	0.193644	-2.88962	0.00385707	0.10321	ns
RPL24P8	65.7162	1.57773	0.54629	2.88807	0.00387611	0.10321	ns
VPREB3	18.9899	-1.97817	0.684588	-2.88958	0.00385754	0.10321	ns
BACE2	165.558	2.22729	0.771647	2.88641	0.00389663	0.103544	ns
ANKDD1B	28.0198	-1.35347	0.469015	-2.88577	0.00390458	0.103595	ns
S1PR1	758.671	2.16278	0.749771	2.88459	0.00391919	0.103662	ns
TMPRSS5	44.7997	-1.36732	0.473927	-2.88508	0.00391318	0.103662	ns
NRG1	210.495	-3.13674	1.08779	-2.88358	0.00393186	0.103678	ns
OLFML1	22.1203	-1.98027	0.686715	-2.88369	0.00393042	0.103678	ns
C2CD2	588.071	1.05839	0.367167	2.88259	0.00394423	0.103844	ns
KLHL18	996.211	-0.631894	0.21945	-2.87944	0.00398385	0.104727	ns
SIRPB2	2346.85	-1.74611	0.60675	-2.8778	0.00400454	0.10511	ns
CYP2S1	674.836	2.1416	0.744939	2.87486	0.00404205	0.105874	ns
DDX41	5444.49	-0.442701	0.154059	-2.87359	0.00405832	0.105874	ns
P2RX1	3866.93	-0.944469	0.328659	-2.8737	0.00405689	0.105874	ns
SLA	3477.01	-1.41123	0.491089	-2.87367	0.00405726	0.105874	ns
AHSA2P	2110.42	-0.652987	0.227352	-2.87214	0.00407698	0.106038	ns
OR2B11	77.0261	-1.77289	0.617235	-2.87231	0.00407488	0.106038	ns
PHGDH	869.122	1.9126	0.666191	2.87095	0.00409241	0.106118	ns
TIMM23B-AGAP6	91.3865	-0.804478	0.28018	-2.87129	0.004088	0.106118	ns
EDNRB	111.727	-2.34084	0.81579	-2.86941	0.00411234	0.106383	ns
EIF4A1	1527.64	-1.01004	0.352086	-2.86873	0.0041212	0.106383	ns
ESRRAP2	10.3389	2.14299	0.746986	2.86884	0.00411979	0.106383	ns
AFF4	10026.8	-0.776569	0.271016	-2.8654	0.0041648	0.106388	ns
DUS2	968.595	-0.671275	0.234052	-2.86806	0.00412998	0.106388	ns
ETF1	7958.33	-0.856728	0.298911	-2.86616	0.00415481	0.106388	ns
GABRB3	14.9743	3.83676	1.33837	2.86673	0.00414732	0.106388	ns
IL12RB1	488.021	-1.07211	0.373983	-2.86673	0.00414741	0.106388	ns
RALGPS1	206.128	-1.16775	0.407528	-2.86544	0.00416435	0.106388	ns
TMEM88	306.725	-1.50026	0.523155	-2.86771	0.00413457	0.106388	ns
DOP1A	3446.01	-0.460742	0.160826	-2.86486	0.00417197	0.106413	ns
UBAP2L	20479.8	0.355107	0.123996	2.86385	0.00418527	0.106436	ns
ZNF510	955.164	0.559599	0.195379	2.86417	0.00418107	0.106436	ns
MFNG	3382.1	0.644319	0.225074	2.8627	0.00420043	0.106664	ns
HTRA1	15.4858	-2.26699	0.792317	-2.86121	0.00422021	0.10685	ns
PRICKLE2	5.77838	-2.65936	0.929321	-2.86162	0.00421485	0.10685	ns
UNC5A	541.607	-2.64607	0.925006	-2.8606	0.00422839	0.106899	ns
G2E3P1	9.19392	-2.50187	0.874904	-2.8596	0.0042418	0.10708	ns
TMCO6	677.642	-0.763375	0.267019	-2.85888	0.00425143	0.107166	ns
TBX1	216.543	-2.3992	0.839744	-2.85706	0.00427583	0.107623	ns
FSCN1	3026.13	1.39198	0.487305	2.85649	0.00428354	0.107633	ns
SUSD1	5715.38	-0.526747	0.184429	-2.8561	0.00428878	0.107633	ns
ABTB1	3121.34	-0.837291	0.293324	-2.85449	0.00431055	0.107864	ns
IL23A	91.5373	-1.36066	0.476673	-2.8545	0.00431044	0.107864	ns
CCDC28B	287.586	0.56815	0.199152	2.85285	0.00433291	0.108075	ns
SHLD2P3	33.1763	-1.01624	0.356163	-2.8533	0.00432673	0.108075	ns
TMEM45A	50.1978	2.43227	0.852684	2.85249	0.00433787	0.108075	ns
LINC01619	12.3171	-4.17105	1.46319	-2.85066	0.0043629	0.108088	ns
NAV3	169.663	-2.40453	0.843515	-2.85061	0.00436356	0.108088	ns
NEDD4	1881.59	1.05118	0.368622	2.85164	0.00434942	0.108088	ns
SCIN	19.853	-2.48138	0.870328	-2.85109	0.00435699	0.108088	ns
MINDY3	1272.79	-0.396973	0.139314	-2.8495	0.00437884	0.108272	ns
PIK3C3	2912.13	-0.374662	0.131499	-2.84915	0.0043836	0.108272	ns
CACNA2D4	1182.52	-1.5314	0.537733	-2.84789	0.00440104	0.108321	ns
GRPR	16.9281	-1.82662	0.641258	-2.8485	0.0043926	0.108321	ns
PAQR7	405.868	0.728026	0.25566	2.84764	0.00440451	0.108321	ns
ST8SIA4	3243.45	-1.16737	0.410018	-2.84713	0.00441159	0.108339	ns
NAT14	130.494	1.18827	0.417494	2.84621	0.00442432	0.108497	ns
IL27	65.8806	-2.00448	0.704565	-2.84499	0.00444125	0.108602	ns
SLC39A14	819.593	1.25949	0.442677	2.84516	0.0044389	0.108602	ns
CDC42SE2	1771.09	-0.949226	0.333749	-2.84413	0.00445332	0.108742	ns
BICD1	1303.27	0.835345	0.293926	2.84202	0.00448281	0.108846	ns
C1orf21	331.942	1.75933	0.619933	2.83794	0.00454052	0.108846	ns
COPZ2	46.3085	-2.25844	0.795456	-2.83918	0.00452294	0.108846	ns
CRACD	704.665	1.84533	0.649132	2.84276	0.00447242	0.108846	ns
ECEL1	9.80438	-2.99444	1.055	-2.83835	0.0045348	0.108846	ns
ENTPD1-AS1	113.39	-1.60422	0.565012	-2.83927	0.00452171	0.108846	ns
FBXL19	2051.45	0.619209	0.218178	2.83809	0.0045384	0.108846	ns
KMT2C	30857.2	-0.585795	0.206445	-2.83753	0.00454634	0.108846	ns
LRFN4	641.031	0.913822	0.321609	2.84141	0.00449147	0.108846	ns
NANP	315.532	0.641813	0.225937	2.84068	0.00450175	0.108846	ns
PNLIP	7.61321	-5.75968	2.02971	-2.83768	0.00454421	0.108846	ns
RFPL4A	155.643	-4.38266	1.54167	-2.84279	0.004472	0.108846	ns
SCGB1A1	4.58994	-2.7812	0.980037	-2.83785	0.00454185	0.108846	ns
YY1	7673.55	0.456801	0.160933	2.83845	0.00453329	0.108846	ns
SLC37A2	1062.16	-2.32476	0.819459	-2.83694	0.0045548	0.108897	ns
CA5AP1	4.73963	-2.12685	0.749948	-2.836	0.00456827	0.109067	ns
GRAP2	27.2708	2.00904	0.708629	2.83511	0.00458105	0.109068	ns
SOX18	66.7311	3.0124	1.06238	2.83551	0.00457528	0.109068	ns
CPEB4	3783.02	-1.24713	0.44006	-2.83401	0.00459676	0.109187	ns
DPF1	136.893	1.7945	0.633411	2.83308	0.00461024	0.109187	ns
NODAL	8.50241	-2.1247	0.749864	-2.83345	0.00460491	0.109187	ns
TMED4	2363.49	-0.488818	0.172545	-2.83299	0.00461147	0.109187	ns
VPS39	5984.24	-0.361401	0.127589	-2.83254	0.00461792	0.109189	ns
SEMA3C	356.276	2.35183	0.830441	2.83202	0.0046255	0.109218	ns
UPP1	3532.33	-2.00649	0.708641	-2.83146	0.00463364	0.10926	ns
GPR132	968.179	-1.11416	0.393777	-2.82943	0.00466306	0.109519	ns
MAP7	3421.39	1.49044	0.526772	2.82938	0.00466377	0.109519	ns
SPARCL1	48.5001	-1.99832	0.706124	-2.82998	0.00465506	0.109519	ns
MAP3K14-AS1	22.0559	-1.31985	0.466711	-2.82799	0.00468414	0.109697	ns
NAP1L3	156.922	3.40172	1.20283	2.8281	0.00468252	0.109697	ns
TRAK2	3086.66	-0.669066	0.236733	-2.82625	0.00470972	0.110146	ns
CD300LD-AS1	29.266	-3.00024	1.06313	-2.82209	0.00477114	0.110231	ns
COMMD10	613.541	-0.649852	0.230044	-2.82491	0.00472941	0.110231	ns
LCA5	100.642	1.72365	0.610685	2.82249	0.00476516	0.110231	ns
MT-ATP6	289.447	-0.815352	0.288905	-2.82221	0.00476934	0.110231	ns
PHF8	3055.03	-0.275659	0.0976742	-2.82223	0.00476913	0.110231	ns
PI15	6.01292	-5.12369	1.81451	-2.82373	0.00474684	0.110231	ns
RDH5	39.7673	-1.14252	0.404676	-2.82329	0.00475338	0.110231	ns
TYROBP	10708.5	-1.24412	0.440379	-2.82512	0.00472635	0.110231	ns
WWC3	1580.65	0.777384	0.275211	2.82469	0.00473271	0.110231	ns
ARHGEF17	3229.26	1.55713	0.552288	2.81942	0.00481106	0.110263	ns
CD9	1509.39	1.4281	0.506477	2.81968	0.00480717	0.110263	ns
GBA3	17.6113	-3.10693	1.10189	-2.81963	0.00480798	0.110263	ns
MIR23AHG	62.4345	-1.7008	0.602827	-2.82138	0.00478177	0.110263	ns
SFTPC	15.4665	-2.27771	0.807762	-2.81979	0.00480557	0.110263	ns
THY1	57.4419	2.88008	1.02097	2.82093	0.00478849	0.110263	ns
PCNPP5	10.2598	-1.55198	0.550648	-2.81845	0.00482555	0.110447	ns
CHD1	11355.2	-0.96634	0.343093	-2.81655	0.00485418	0.11066	ns
REXO2	489.703	0.922843	0.327621	2.8168	0.00485048	0.11066	ns
YIPF6	544.847	-0.35308	0.125329	-2.81722	0.00484411	0.11066	ns
PLA2G12A	57.231	1.02096	0.362558	2.81598	0.00486286	0.110711	ns
RNU1-1	5.14497	-2.40405	0.853959	-2.81518	0.00487492	0.110838	ns
ADARB2	60.35	2.68445	0.954678	2.81189	0.00492511	0.111243	ns
ATP11A	6999.52	-0.939302	0.33387	-2.81338	0.00490239	0.111243	ns
COL8A1	7.84281	-2.20925	0.785679	-2.8119	0.00492495	0.111243	ns
MYBPC3	312.408	-1.50951	0.53663	-2.81294	0.00490908	0.111243	ns
SLAIN1	275.365	2.05241	0.729881	2.81197	0.00492384	0.111243	ns
H2AC25	1014.96	2.79043	0.99297	2.81019	0.00495124	0.111539	ns
MX1	4111.56	1.78876	0.636462	2.81047	0.00494685	0.111539	ns
SLC66A3	586.604	-0.927701	0.330318	-2.80851	0.00497711	0.111975	ns
AIFM2	201.003	-1.30782	0.465787	-2.80775	0.00498883	0.111998	ns
FAM178B	9.20241	2.02854	0.722518	2.8076	0.00499119	0.111998	ns
CDIP1	499.571	0.818416	0.291711	2.80558	0.00502269	0.112075	ns
PLXDC1	15.2407	-2.32927	0.830317	-2.80528	0.00502727	0.112075	ns
RBM22	5289.01	-0.502734	0.179181	-2.80574	0.00502017	0.112075	ns
SREBF2	9831.2	0.533894	0.190292	2.80566	0.00502137	0.112075	ns
THAP9-AS1	5.52102	-1.96497	0.700219	-2.80623	0.00501252	0.112075	ns
AADAT	97.2625	2.66894	0.952118	2.80316	0.00506041	0.112263	ns
ILDR2	150.316	-1.6031	0.571785	-2.80368	0.00505225	0.112263	ns
MINK1	6929.26	-1.03791	0.370175	-2.80383	0.0050499	0.112263	ns
NUP35	417.507	0.483455	0.172501	2.80261	0.00506902	0.112263	ns
SEPTIN7P13	25.5142	-0.96056	0.342714	-2.80281	0.00506602	0.112263	ns
ZNRD2	712.914	0.421126	0.150282	2.80224	0.0050749	0.112263	ns
TGFBR2	4548.99	-0.888267	0.317343	-2.79908	0.00512492	0.113223	ns
ATP2B3	9.20237	-1.65146	0.590226	-2.79802	0.00514173	0.113303	ns
HOXB7	188.336	-3.24424	1.15932	-2.7984	0.00513571	0.113303	ns
UBXN11	11893.9	-1.41524	0.506055	-2.79661	0.00516418	0.113652	ns
ARID3B	2549.31	-1.09966	0.393607	-2.79379	0.00520942	0.113917	ns
CAMLG	1420.12	-0.842174	0.30133	-2.79486	0.00519226	0.113917	ns
CCZ1	880.748	-0.627999	0.224751	-2.7942	0.0052029	0.113917	ns
FTH1P8	40.0575	-1.39725	0.500014	-2.79443	0.00519914	0.113917	ns
IRAG1	124.561	-1.54977	0.554506	-2.79486	0.00519216	0.113917	ns
C5orf58	43.8675	-1.18109	0.422901	-2.79282	0.00522507	0.114114	ns
CADPS2	14.6177	-2.36347	0.846428	-2.79229	0.00523372	0.114158	ns
SORT1	2901.36	-1.9398	0.695267	-2.79001	0.00527064	0.114817	ns
FXR2	939.953	-0.445739	0.159812	-2.78915	0.00528465	0.114896	ns
HIVEP2	1976.32	0.965524	0.346245	2.78856	0.00529437	0.114896	ns
ZNF184	1855.09	0.859319	0.308125	2.78886	0.0052894	0.114896	ns
KRT85	5.67232	-3.68793	1.32273	-2.78811	0.00530158	0.114908	ns
CCDC92	657.962	0.741003	0.265921	2.78656	0.00532713	0.115132	ns
LDOC1	56.1178	3.49823	1.25553	2.78626	0.00533205	0.115132	ns
TMF1	4885.81	-0.452152	0.162232	-2.78707	0.00531869	0.115132	ns
FOXRED2	578.328	0.883382	0.317159	2.7853	0.00534786	0.115184	ns
ZNF277	1796.81	-0.658404	0.236365	-2.78554	0.00534391	0.115184	ns
C2orf80	6.97402	-3.95076	1.41929	-2.78362	0.0053756	0.115221	ns
GXYLT2	26.2311	-1.95784	0.703158	-2.78435	0.00536347	0.115221	ns
MT-ND6	92.5567	-1.11311	0.399763	-2.78442	0.00536237	0.115221	ns
PIGL	303.87	-0.701708	0.252089	-2.78357	0.00537643	0.115221	ns
PLIN5	59.6221	-1.93796	0.696641	-2.78186	0.00540481	0.115583	ns
WDR7	4379.58	-0.622624	0.223825	-2.78174	0.00540679	0.115583	ns
CCDC32	763.41	-0.440073	0.158227	-2.78128	0.00541444	0.115602	ns
KRT8P46	201.536	-0.668738	0.240501	-2.7806	0.00542577	0.1157	ns
AAK1	7580.41	-0.735008	0.264512	-2.77873	0.00545712	0.116225	ns
ACAA1	3797.64	-0.679935	0.244813	-2.77736	0.00548017	0.116571	ns
AQP4	7.60478	-3.91448	1.41044	-2.77537	0.00551392	0.1168	ns
ZFP82	315.461	0.88454	0.318602	2.77632	0.00549782	0.1168	ns
ZNF835	87.3167	3.37336	1.2153	2.77575	0.00550748	0.1168	ns
ZSCAN18	1071.82	1.16581	0.420093	2.77512	0.00551819	0.1168	ns
TAFAZZIN	1286.92	-0.581555	0.209598	-2.77461	0.00552673	0.116837	ns
ADORA3	81.2366	-1.29401	0.466674	-2.77283	0.00555714	0.117226	ns
CNOT8	3676.2	-0.652546	0.235344	-2.77273	0.0055588	0.117226	ns
IRF1-AS1	84.116	-1.15594	0.417179	-2.77084	0.00559122	0.117549	ns
MYO16	8.36989	1.92555	0.695086	2.77024	0.0056015	0.117549	ns
SHROOM1	216.004	-2.1243	0.766781	-2.77041	0.00559849	0.117549	ns
TMEM14EP	460.717	-0.961307	0.346951	-2.77073	0.00559305	0.117549	ns
ZNF107	3753	0.792132	0.286018	2.76952	0.00561392	0.117666	ns
C2CD5	2465.52	-0.547402	0.197798	-2.76748	0.00564909	0.117685	ns
FIZ1	292.723	0.832687	0.300875	2.76755	0.00564801	0.117685	ns
NDUFB1	1747.14	-0.592229	0.213922	-2.76844	0.00563261	0.117685	ns
P2RY8	2646.06	0.864023	0.312186	2.76766	0.0056461	0.117685	ns
PDZD2	290.051	1.64402	0.593799	2.76865	0.00562886	0.117685	ns
KCNJ13	71.3822	-0.836072	0.302368	-2.76508	0.00569086	0.118268	ns
SFMBT1	494.377	-1.41768	0.512667	-2.7653	0.00568705	0.118268	ns
PEF1	1375.58	0.407867	0.147531	2.76461	0.00569905	0.118295	ns
AFTPH	6754.44	-0.509397	0.184524	-2.7606	0.00576944	0.119323	ns
CFLAR	6157.25	-0.609916	0.220929	-2.76069	0.00576801	0.119323	ns
RPL10P6	91.9209	-2.00379	0.725687	-2.76123	0.00575848	0.119323	ns
FAM228B	112.267	-0.751855	0.272495	-2.75915	0.00579518	0.119567	ns
NOP2	95.7651	-0.889265	0.322294	-2.75917	0.00579475	0.119567	ns
AGRP	45.8233	-1.71613	0.622325	-2.7576	0.00582267	0.119657	ns
BLTP1	12136.4	-0.361043	0.130933	-2.75747	0.00582499	0.119657	ns
C22orf42	6.03839	-2.73636	0.992669	-2.75657	0.00584103	0.119657	ns
CP	533.779	2.10578	0.76381	2.75694	0.00583452	0.119657	ns
KLHL33	59.3083	-2.24339	0.813667	-2.75714	0.00583094	0.119657	ns
PABPC4-AS1	12.9647	-1.57634	0.571852	-2.75656	0.00584134	0.119657	ns
MPRIP	8471.62	0.721685	0.261914	2.75542	0.00586162	0.119929	ns
PRSS53	127.079	-0.905392	0.328756	-2.754	0.00588725	0.120061	ns
RPL21P125	20.7981	-1.05039	0.381419	-2.7539	0.00588906	0.120061	ns
SC5D	721.401	0.693689	0.251849	2.75439	0.00588022	0.120061	ns
PLCB4	227.499	2.57213	0.934179	2.75336	0.00589875	0.120116	ns
ENTPD1	4156.66	-1.37363	0.499087	-2.75229	0.00591804	0.120121	ns
RRM2B	967.127	-0.552701	0.200784	-2.75271	0.00591045	0.120121	ns
TMC4	287.49	-0.906377	0.32933	-2.75218	0.00591997	0.120121	ns
RPAIN	1684.16	-0.564713	0.205219	-2.75176	0.00592766	0.120135	ns
ADGRG6	426.396	3.42111	1.24403	2.75003	0.00595894	0.120162	ns
BEST1	2585.81	-1.43214	0.520878	-2.74948	0.00596907	0.120162	ns
CD68	72.8277	-1.90467	0.692526	-2.75033	0.00595356	0.120162	ns
CIAO1	2872.32	-0.290825	0.105773	-2.74953	0.00596809	0.120162	ns
MYO1D	372.396	1.99202	0.724637	2.74899	0.005978	0.120162	ns
NYNRIN	2022.95	1.60912	0.585258	2.74942	0.00597015	0.120162	ns
TNFSF14	169.736	-1.98234	0.72108	-2.74913	0.00597537	0.120162	ns
NFE2L2	7788.33	-0.760079	0.276803	-2.74592	0.00603417	0.120699	ns
PLA2G12AP1	5.05534	1.20117	0.43759	2.74497	0.00605167	0.120699	ns
SCYL2P1	64.1861	-1.16441	0.42411	-2.74553	0.00604128	0.120699	ns
SEC11A	4379.19	-0.603243	0.219678	-2.74603	0.00603217	0.120699	ns
STAC2	4.88174	-2.36634	0.861641	-2.74632	0.00602688	0.120699	ns
STOX2	103.215	2.44033	0.889058	2.74485	0.00605393	0.120699	ns
ZNF771	18.8164	1.38964	0.506055	2.74602	0.0060323	0.120699	ns
GPCPD1	5938.67	-1.02654	0.374186	-2.7434	0.00608063	0.120814	ns
HNRNPCP4	10.4696	-1.89442	0.690539	-2.74339	0.00608082	0.120814	ns
TXLNB	127.327	1.46985	0.535678	2.7439	0.00607136	0.120814	ns
ADAM12	176.459	-1.46476	0.534242	-2.74175	0.00611127	0.121139	ns
NACA4P	14.8928	-1.71508	0.625513	-2.74187	0.00610899	0.121139	ns
CD19	84.8358	-1.57043	0.572975	-2.74083	0.00612851	0.121288	ns
DMXL2	25439.6	-1.64003	0.598424	-2.74059	0.00613293	0.121288	ns
CTSK	501.554	-0.916319	0.334414	-2.74008	0.00614249	0.121337	ns
NR3C1	9049.66	-0.784201	0.286282	-2.73926	0.00615778	0.121499	ns
ZSWIM7	731.914	-0.407243	0.148701	-2.73867	0.00616885	0.121578	ns
SORCS1	117.187	-2.49562	0.911601	-2.73762	0.00618855	0.121826	ns
ANKRD20A7P	30.9002	-3.30709	1.20838	-2.73679	0.00620419	0.121855	ns
ATP9A	756.472	2.09846	0.766727	2.73691	0.00620191	0.121855	ns
ARPC3P3	24.9992	-0.911457	0.333451	-2.73341	0.0062683	0.122525	ns
PHPT1	1392.58	-0.476022	0.174135	-2.73364	0.0062639	0.122525	ns
RHOC	653.493	1.24788	0.45658	2.73311	0.00627398	0.122525	ns
SLCO2B1	15.6784	-1.88411	0.689116	-2.7341	0.0062551	0.122525	ns
WDR54	722.506	0.694899	0.254153	2.73418	0.00625363	0.122525	ns
AKR1C1	218.897	-1.63361	0.598249	-2.73065	0.00632102	0.123303	ns
C7orf50	476.211	-0.859669	0.315008	-2.72904	0.00635184	0.123351	ns
TCIM	5.38613	-3.25593	1.19308	-2.72902	0.00635222	0.123351	ns
VPS33B	163.082	-0.37342	0.13681	-2.72947	0.00634359	0.123351	ns
ZNF154	953.999	1.35961	0.498122	2.72947	0.00634357	0.123351	ns
ENG	3967.54	0.948192	0.347629	2.7276	0.00637965	0.123744	ns
TNFAIP8	2673.89	-1.15412	0.423236	-2.7269	0.00639327	0.123868	ns
AREG	26065.5	-2.46947	0.906076	-2.72546	0.00642123	0.124269	ns
ABCA3	640.749	1.19584	0.43904	2.72377	0.0064542	0.124626	ns
USF1	5672.41	-0.678723	0.249176	-2.72387	0.0064522	0.124626	ns
IKZF2	414.49	2.01182	0.73892	2.72264	0.00647618	0.12477	ns
KIAA0513	1113.78	-1.46479	0.537942	-2.72295	0.00647015	0.12477	ns
CHGA	72.1388	-1.83176	0.672997	-2.7218	0.00649277	0.124788	ns
INAFM2	293.601	1.12449	0.413302	2.72075	0.00651345	0.124788	ns
MTURN	825.258	1.13147	0.415712	2.72177	0.00649336	0.124788	ns
PLXNA2	372.863	-1.39769	0.513686	-2.72091	0.00651033	0.124788	ns
SLC10A1	130.703	-1.07729	0.395895	-2.72116	0.00650534	0.124788	ns
ZNF302	1315.61	0.584684	0.214985	2.71965	0.00653504	0.125062	ns
SEC11C	660.904	-0.613991	0.225825	-2.71888	0.00655036	0.125125	ns
TP53INP2	497.352	-1.55522	0.572113	-2.71838	0.00656019	0.125125	ns
URB2	1632.28	0.687328	0.252825	2.7186	0.00655594	0.125125	ns
ITCH	5354.81	-0.435464	0.160232	-2.7177	0.00657372	0.125244	ns
MTCH1P1	5.63886	-2.77445	1.02117	-2.71692	0.00658915	0.125398	ns
H4C8	5258.52	0.811443	0.298827	2.71543	0.006619	0.125688	ns
NACA3P	23.8167	-1.28635	0.473707	-2.71549	0.00661768	0.125688	ns
CD70	43.8132	-2.66991	0.984127	-2.71297	0.00666826	0.126065	ns
MYO7A	1506.84	-2.34068	0.862632	-2.71342	0.0066593	0.126065	ns
SLC43A1	1090.58	0.941848	0.3471	2.71348	0.00665809	0.126065	ns
TNIP1	11016.3	-0.800727	0.295129	-2.71314	0.00666485	0.126065	ns
CDH9	23.3711	-4.42852	1.63337	-2.71127	0.00670254	0.126574	ns
METTL15P1	97.9664	-1.15183	0.424914	-2.71073	0.00671353	0.126642	ns
SRP19	669.954	-0.530298	0.195658	-2.71033	0.00672163	0.126656	ns
RASIP1	18.6366	1.40558	0.519105	2.7077	0.0067752	0.127525	ns
FUCA2	2377.43	-0.619572	0.229051	-2.70496	0.00683133	0.128441	ns
NAMPT	26833.5	-1.93246	0.714738	-2.70374	0.00685647	0.128491	ns
STPG3	33.7834	-1.816	0.671552	-2.70417	0.00684742	0.128491	ns
YEATS2-AS1	22.6195	-0.826208	0.305553	-2.70397	0.00685158	0.128491	ns
KRT14	5.72692	-3.39746	1.25747	-2.70183	0.00689587	0.128756	ns
LSM 8.00	1505.99	-0.524112	0.193951	-2.70229	0.0068864	0.128756	ns
OR52K1	33.0419	-3.5648	1.31904	-2.70257	0.00688051	0.128756	ns
TBC1D29P	45.135	-1.89601	0.70181	-2.7016	0.00690058	0.128756	ns
CEP112	133.579	2.1637	0.801121	2.70084	0.00691636	0.12891	ns
ARID3BP1	22.7261	-1.5262	0.565709	-2.69784	0.00697901	0.12933	ns
ATP6V0A1	4648.08	-0.838691	0.310938	-2.69729	0.00699067	0.12933	ns
GOLGA1	609.184	-0.538395	0.19961	-2.69724	0.00699164	0.12933	ns
NKAIN2	44.5625	3.53107	1.30914	2.69725	0.00699149	0.12933	ns
PLXND1	10941.1	0.679727	0.251873	2.69869	0.00696137	0.12933	ns
PXDC1	68.7343	2.3762	0.880643	2.69826	0.00697028	0.12933	ns
TNFRSF9	60.5201	-1.75643	0.65113	-2.69752	0.0069859	0.12933	ns
PLP2	6206.69	-0.657596	0.243875	-2.69645	0.00700835	0.1295	ns
ADHFE1	209.486	-1.07295	0.398085	-2.69527	0.00703307	0.129817	ns
ARMCX1	762.33	1.12552	0.417721	2.69442	0.00705116	0.130011	ns
REC114	15.0294	-1.68486	0.62546	-2.6938	0.00706429	0.130113	ns
CHCT1	26.3712	-1.66327	0.61766	-2.69286	0.00708424	0.130341	ns
CNIH3	92.3847	-1.43353	0.532426	-2.69245	0.00709297	0.130362	ns
CAB39L	151.61	-0.902893	0.335395	-2.69203	0.00710187	0.130386	ns
CCL2	449.03	-3.61227	1.34224	-2.69122	0.0071192	0.130564	ns
AKAP3	20.3443	1.30599	0.485387	2.69062	0.00713191	0.130658	ns
IFRD1	3187.1	-0.727292	0.270432	-2.68937	0.0071587	0.131009	ns
TNFAIP8L1	179.235	0.929405	0.345688	2.68856	0.00717599	0.131185	ns
ADCK2	1025.16	0.625044	0.232587	2.68736	0.00720194	0.131297	ns
ALPK2	383.666	-1.77676	0.661025	-2.68788	0.0071907	0.131297	ns
CD33	5110.54	-0.7895	0.293912	-2.68618	0.00722743	0.131297	ns
CERS4	586.998	1.67718	0.624234	2.68678	0.00721443	0.131297	ns
LGSN	29.8025	-4.26807	1.58886	-2.68625	0.00722582	0.131297	ns
MUC13	5.26967	-3.45184	1.28505	-2.68615	0.00722797	0.131297	ns
ELMOD3	692.832	-0.772441	0.287653	-2.68533	0.00724588	0.131347	ns
FAM131A	381.191	-0.659947	0.245761	-2.68532	0.00724606	0.131347	ns
GRAMD1C	122.512	1.66356	0.620032	2.68302	0.00729613	0.131837	ns
GULP1	7.31235	-4.6331	1.72673	-2.68316	0.00729302	0.131837	ns
NFYA	1584.87	0.494957	0.184439	2.68358	0.00728381	0.131837	ns
CADM2	15.368	-6.72449	2.50737	-2.68189	0.00732082	0.132144	ns
STXBP2	7842.7	-0.869729	0.324382	-2.68119	0.00733615	0.132282	ns
ACVR1B	1780.71	-0.991425	0.370044	-2.67921	0.0073796	0.132907	ns
CEP192	6605.21	-0.362692	0.135388	-2.67891	0.00738633	0.132907	ns
HIGD2A	1150.93	-0.534718	0.199661	-2.67813	0.0074034	0.133075	ns
MT-ND2	333.22	-0.857382	0.320384	-2.67611	0.00744819	0.13374	ns
PLAG1	86.088	2.38943	0.893117	2.67538	0.00746453	0.13378	ns
TM7SF2	648.439	0.757256	0.283054	2.67531	0.007466	0.13378	ns
CAPNS2	42.1644	-1.40083	0.523694	-2.67491	0.007475	0.133802	ns
GCC1	1526.18	-0.527176	0.197217	-2.67307	0.00751597	0.134395	ns
KLB	55.7798	-1.40718	0.526534	-2.67253	0.00752809	0.134472	ns
CD63	18391.2	-0.773479	0.289721	-2.66974	0.00759104	0.134755	ns
KLK3	7.70106	-3.97584	1.4885	-2.67103	0.00756183	0.134755	ns
KPNA1	1701.17	-0.430972	0.161421	-2.66986	0.00758831	0.134755	ns
R3HCC1L	2253.76	-0.562402	0.21063	-2.6701	0.00758291	0.134755	ns
SCPEP1	6737.6	-1.71041	0.640259	-2.67144	0.0075527	0.134755	ns
SLC49A4	1125.67	-1.08409	0.405959	-2.67044	0.00757522	0.134755	ns
SLC25A2	20.4774	-1.44397	0.541075	-2.6687	0.0076145	0.135032	ns
CCSAP	479.343	-0.608864	0.228267	-2.66733	0.00764556	0.135177	ns
PPRC1	5911.48	0.606786	0.22755	2.66661	0.0076621	0.135177	ns
RUBCNL	417.219	-1.88255	0.705765	-2.66739	0.00764424	0.135177	ns
SOX9	7.33467	-2.28434	0.856508	-2.66704	0.00765233	0.135177	ns
ZNF702P	154.417	1.71529	0.643176	2.6669	0.00765541	0.135177	ns
AHDC1	4679.06	0.986538	0.370323	2.664	0.00772182	0.136091	ns
TRAPPC14	1115.93	-0.756412	0.284033	-2.66311	0.0077422	0.13631	ns
ANKRD61	252.098	-1.01826	0.382536	-2.66185	0.00777118	0.136401	ns
LENG8	32850.3	-0.714734	0.268443	-2.66252	0.00775586	0.136401	ns
PTGES3P2	11.8333	-1.45979	0.548353	-2.66214	0.00776454	0.136401	ns
ZEB2	54015.5	-0.918774	0.345222	-2.6614	0.0077816	0.136444	ns
ZNF135	512.903	1.88759	0.709341	2.66105	0.00778985	0.13645	ns
IGLON5	53.8842	-2.37477	0.892732	-2.66012	0.00781137	0.136548	ns
TRAF5	1928.02	1.27148	0.477942	2.66032	0.00780676	0.136548	ns
CPNE7	263.223	1.92122	0.722503	2.65911	0.00783465	0.136606	ns
CYRIA	1995.22	-1.46751	0.552142	-2.65784	0.00786425	0.136606	ns
ENPP3	62.9652	2.1926	0.824642	2.65885	0.00784089	0.136606	ns
PTPN18	1919.91	-1.03166	0.388134	-2.65801	0.00786039	0.136606	ns
RTKN	293.739	1.20939	0.455071	2.65758	0.00787039	0.136606	ns
TMEM138	732.305	-0.461402	0.173576	-2.65821	0.00785567	0.136606	ns
TSPOAP1	10322.7	1.51944	0.571438	2.65897	0.00783791	0.136606	ns
JAKMIP3	32.1793	-1.96798	0.740874	-2.6563	0.00790029	0.136986	ns
SLC22A18AS	60.969	-1.79749	0.676857	-2.65565	0.00791565	0.137114	ns
PA2G4P4	41.3585	-1.43049	0.53879	-2.655	0.00793079	0.137238	ns
CABP7	12.6647	-1.64652	0.620362	-2.65413	0.00795124	0.137315	ns
FBXL5	12325.4	-0.884549	0.333249	-2.65431	0.007947	0.137315	ns
KRT10	348.216	0.911147	0.343641	2.65145	0.00801479	0.137582	ns
PLB1	2265.75	-1.15216	0.434498	-2.65171	0.00800859	0.137582	ns
S1PR3	876.914	-2.43465	0.918067	-2.65193	0.00800324	0.137582	ns
SLC25A13	1654.52	-0.496648	0.18725	-2.65233	0.00799381	0.137582	ns
SRSF8	968.098	0.789561	0.297749	2.65177	0.00800711	0.137582	ns
TAC4	24.7622	-1.04069	0.39245	-2.65177	0.00800708	0.137582	ns
PHC3	8123.18	-0.342736	0.129284	-2.65103	0.0080246	0.137613	ns
LINC03034	27.4844	-1.96371	0.740922	-2.65036	0.00804065	0.13775	ns
SERINC2	333.709	-1.72373	0.650896	-2.64824	0.00809118	0.138478	ns
WHAMMP2	234.9	-1.83821	0.694485	-2.64688	0.00812393	0.1389	ns
CCRL2	568.724	-1.23501	0.466674	-2.6464	0.00813532	0.138956	ns
DENND1C	6146.44	-0.498276	0.188379	-2.64507	0.00816739	0.139097	ns
MEIG1	6.98395	-2.48741	0.940352	-2.64519	0.00816453	0.139097	ns
RPS27P8	15.439	-0.98426	0.372114	-2.64505	0.00816788	0.139097	ns
IL1RL2	23.7763	-2.21036	0.835902	-2.64428	0.00818642	0.139168	ns
PDE4A	1313.79	-1.95741	0.740265	-2.64421	0.00818824	0.139168	ns
BTD	867.329	-0.592209	0.224012	-2.64365	0.00820175	0.139259	ns
LAMA2	36.4189	-1.25195	0.47381	-2.6423	0.00823451	0.139466	ns
RAB4B	34.7008	-1.34341	0.508455	-2.64214	0.00823832	0.139466	ns
SEMA6C	168.721	1.18819	0.449607	2.64273	0.00822407	0.139466	ns
AGAP2	3016.11	0.966709	0.36619	2.63991	0.00829271	0.139564	ns
COL7A1	434.265	-1.63104	0.617782	-2.64015	0.00828688	0.139564	ns
FBN1	1042.26	1.51466	0.573816	2.63963	0.00829971	0.139564	ns
H2BC11	17292.3	1.21377	0.459489	2.64157	0.00825231	0.139564	ns
MAMDC2-AS1	5.03403	2.23462	0.846582	2.63958	0.008301	0.139564	ns
PRR19	14.8818	1.3497	0.511081	2.64087	0.00826931	0.139564	ns
TAX1BP3	76.4266	-0.850587	0.322101	-2.64075	0.00827227	0.139564	ns
SHLD2P1	15.0809	-1.94919	0.738938	-2.63783	0.00834389	0.140011	ns
TOGARAM2	476.276	-1.41608	0.536814	-2.63793	0.00834139	0.140011	ns
CFAP119	123.67	-0.946491	0.358953	-2.63681	0.00836897	0.140158	ns
RP1L1	45.6938	1.72518	0.654212	2.63704	0.00836332	0.140158	ns
CBFA2T3	1929.31	0.833288	0.316087	2.63626	0.0083826	0.140249	ns
PKD2L2	45.2527	-0.925522	0.351222	-2.63515	0.00841002	0.140434	ns
RFPL4AL1	16.3621	-4.20179	1.5944	-2.63534	0.00840528	0.140434	ns
RUNDC1	942.581	-0.599401	0.227525	-2.63444	0.00842766	0.140592	ns
BNIPL	54.2469	-1.57011	0.596249	-2.63331	0.00845575	0.140924	ns
COG5	3294.26	-0.552255	0.20977	-2.63267	0.00847162	0.140925	ns
DAXX	1091.75	0.543222	0.206341	2.63265	0.00847227	0.140925	ns
FOXP2	5.805	-3.17506	1.20632	-2.63203	0.00848766	0.141045	ns
STAC	64.133	-3.09461	1.17601	-2.63144	0.00850245	0.141154	ns
BCL2L11	1675.66	-1.72013	0.653842	-2.6308	0.00851833	0.141281	ns
EPB41L4A	29.824	-1.57458	0.598819	-2.62948	0.00855162	0.141423	ns
QRFP	33.4268	-1.52766	0.580918	-2.62973	0.00854537	0.141423	ns
SPDYE1	643.723	-0.917753	0.348964	-2.62994	0.0085401	0.141423	ns
RRP1B	2336.92	0.732409	0.278706	2.62789	0.00859165	0.141948	ns
SPPL2B	1088.41	0.697726	0.265593	2.62705	0.0086128	0.142161	ns
ARL 16.00	734.369	-0.496052	0.188947	-2.62534	0.0086562	0.142466	ns
ATG16L1	1684.78	-0.449738	0.171289	-2.6256	0.00864953	0.142466	ns
TAPBPL	2795.01	-0.508107	0.193506	-2.62579	0.00864484	0.142466	ns
SLC26A4	14.7612	-2.01175	0.766383	-2.62499	0.00866503	0.142467	ns
SLC36A1	1266.41	-1.02034	0.388748	-2.62469	0.00867283	0.142467	ns
LINC01001	45.4138	-1.24181	0.473276	-2.62387	0.00869374	0.142674	ns
TGIF2	831.284	0.741567	0.282679	2.62336	0.0087068	0.142752	ns
MYCBP2-AS1	12.2135	-1.05532	0.402329	-2.62303	0.00871524	0.142754	ns
ZNF488	12.5401	2.27613	0.868092	2.62199	0.00874174	0.143051	ns
PCSK6	83.3776	2.23967	0.85437	2.62143	0.00875612	0.14315	ns
PROZ	17.0814	1.45468	0.555102	2.62056	0.00877845	0.143379	ns
POU5F1P3	247.317	-1.73718	0.663321	-2.61891	0.00882119	0.143803	ns
RPS12P3	37.3467	-1.07462	0.410384	-2.61858	0.00882956	0.143803	ns
TMEM30A	6576.88	-0.527551	0.201449	-2.61879	0.00882433	0.143803	ns
PPP4R2P5	9.60859	-1.80747	0.690384	-2.61807	0.00884292	0.143884	ns
SEMA3F-AS1	147.082	-0.818226	0.312767	-2.61609	0.00889423	0.144582	ns
CUL4B	3923.42	0.372457	0.142454	2.61457	0.00893386	0.145089	ns
CRISP3	9.60347	2.87879	1.1017	2.61305	0.00897377	0.145279	ns
MSH6	7117.6	0.599757	0.229542	2.61284	0.00897943	0.145279	ns
PLEKHB2	1828.26	-0.552784	0.211498	-2.61366	0.00895774	0.145279	ns
PRG4	27.2074	-1.11253	0.425721	-2.61327	0.00896796	0.145279	ns
ENPEP	15.3234	-2.05814	0.788237	-2.61107	0.00902603	0.145758	ns
STAG3L4	333.225	-0.497889	0.190674	-2.61121	0.00902225	0.145758	ns
ADAMTSL4-AS2	81.5736	-1.34464	0.515132	-2.61029	0.00904655	0.14592	ns
MYH4	4.2055	-3.2176	1.23278	-2.61004	0.00905308	0.14592	ns
DOC2A	196.76	1.67268	0.641015	2.60942	0.00906947	0.146047	ns
AGAP5	107.906	-1.4042	0.53917	-2.60437	0.00920434	0.147123	ns
APOA2	307.604	-1.83103	0.702839	-2.60519	0.00918226	0.147123	ns
DUSP22	4381.53	-0.787927	0.302485	-2.60485	0.00919147	0.147123	ns
KCNAB3	126.261	-1.18087	0.453352	-2.60475	0.00919424	0.147123	ns
MON2	5553.47	-0.331739	0.127379	-2.60435	0.00920485	0.147123	ns
SCAMP3	1586.81	0.493966	0.189576	2.60564	0.00917017	0.147123	ns
SLAMF6	360.547	-2.00953	0.771378	-2.60512	0.00918432	0.147123	ns
ZNF253	2368.2	0.919337	0.352735	2.60631	0.00915242	0.147123	ns
COL9A2	1399.12	-1.31286	0.504447	-2.60258	0.00925261	0.147749	ns
KCTD7	792.355	-1.55581	0.598034	-2.60153	0.00928077	0.148061	ns
ITM2C	5054.64	1.32948	0.511106	2.60119	0.00929003	0.148071	ns
C11orf68	1103.53	0.549095	0.211233	2.59948	0.00933661	0.148317	ns
FAM166A	477.406	-1.42516	0.548249	-2.59947	0.00933689	0.148317	ns
PRSS8	76.7157	-1.10372	0.424516	-2.59994	0.00932413	0.148317	ns
TTC14	4703.03	-0.685417	0.263688	-2.59935	0.00934	0.148317	ns
PILRA	3307.45	-1.60155	0.616376	-2.59833	0.00936784	0.148621	ns
CIAPIN1P	9.48591	-2.74868	1.05808	-2.5978	0.00938231	0.148713	ns
IL15RA	309.425	-1.02352	0.394064	-2.59735	0.00939471	0.148773	ns
DOK3	6571.56	-1.10923	0.427156	-2.59678	0.00941028	0.148882	ns
NUDT11	47.3197	2.99445	1.15339	2.59621	0.0094259	0.148992	ns
ATP8B2	3306.21	1.36722	0.526882	2.59494	0.0094608	0.149406	ns
EPB41	6905.4	0.470543	0.181387	2.59414	0.00948284	0.149616	ns
PRKG2	110.824	2.2839	0.88059	2.5936	0.00949781	0.149715	ns
ASB9	173.579	1.89969	0.732675	2.59282	0.00951931	0.149916	ns
AOAH-IT1	11.2409	-1.81319	0.699623	-2.59167	0.00955127	0.150281	ns
ERCC5	339.061	-0.379807	0.146576	-2.5912	0.0095641	0.150346	ns
SMAD5	1111.03	-0.546812	0.211085	-2.59049	0.00958402	0.150383	ns
STXBP6	16.1954	2.10444	0.812363	2.59051	0.00958326	0.150383	ns
DIPK1B	751.716	1.47824	0.571236	2.58778	0.00965955	0.150745	ns
IRF2BP1	862.798	0.793941	0.306854	2.58735	0.00967167	0.150745	ns
METTL22	1254.14	-0.41381	0.159888	-2.58813	0.00964978	0.150745	ns
PJA1	930.347	0.574623	0.222106	2.58715	0.00967732	0.150745	ns
SPSB2	454.044	-0.771297	0.298074	-2.5876	0.00966477	0.150745	ns
TBK1	3083.48	-0.71269	0.275429	-2.58757	0.00966569	0.150745	ns
YDJC	978.523	0.783026	0.30243	2.58911	0.00962233	0.150745	ns
ZNF391	158.756	1.55099	0.599282	2.58808	0.0096513	0.150745	ns
PJA2	11704.4	-0.604293	0.233762	-2.58508	0.00973551	0.151514	ns
MAP3K19	6.78316	-1.28112	0.49586	-2.58364	0.00977649	0.151586	ns
MXRA5	23.5106	-1.6944	0.655738	-2.58397	0.00976711	0.151586	ns
PRKAG1	1601.14	-0.410939	0.159091	-2.58305	0.00979313	0.151586	ns
PSMG1	1950.62	0.646648	0.250338	2.5831	0.00979172	0.151586	ns
PTPN23-DT	16.04	-1.63305	0.632042	-2.58376	0.00977297	0.151586	ns
RPL7AP70	55.1065	-0.890515	0.344691	-2.58352	0.00977986	0.151586	ns
S100A1	19.2175	-1.61267	0.624496	-2.58235	0.00981304	0.151757	ns
NPAS2	6.74229	-1.68099	0.651276	-2.58107	0.00984953	0.152184	ns
CA12	6.74117	-2.60761	1.01068	-2.58005	0.00987846	0.152221	ns
GOLGA6FP	11.4023	-1.99297	0.772427	-2.58014	0.00987611	0.152221	ns
METRNL	4718.95	-1.49988	0.581254	-2.58043	0.00986785	0.152221	ns
GARIN4	20.1256	-2.06267	0.799821	-2.57892	0.00991104	0.152586	ns
PRRT1	8.40258	1.95129	0.756847	2.57819	0.009932	0.152634	ns
RPA4	57.821	-1.09027	0.422873	-2.57825	0.00993034	0.152634	ns
RNF150	55.2209	2.02567	0.786026	2.5771	0.00996335	0.152979	ns
MRPS2	1155.17	0.499723	0.19394	2.57669	0.00997508	0.153022	ns
ALDH1L1	11.5981	-2.14851	0.834127	-2.57576	0.0100021	0.153092	ns
CD8A	7.77944	1.65006	0.64051	2.57617	0.00999026	0.153092	ns
RBPMS	1020.09	2.17072	0.842799	2.57561	0.0100064	0.153092	ns
ZNF619	759.98	-0.433835	0.168509	-2.57455	0.0100372	0.153427	ns
ZNF599	62.7787	1.23329	0.479199	2.57364	0.0100634	0.15369	ns
MT-CYB	278.101	-0.90053	0.350063	-2.57248	0.0100974	0.153866	ns
NBEA	753.926	1.78552	0.694111	2.57239	0.0100999	0.153866	ns
SNX24	129.448	-1.55016	0.602629	-2.57233	0.0101018	0.153866	ns
PLK1	279.017	1.28356	0.499147	2.5715	0.0101258	0.154095	ns
PREX2	140.816	-2.61968	1.01911	-2.57055	0.0101536	0.154382	ns
SRPK1	4113.07	0.651643	0.253554	2.57004	0.0101687	0.154474	ns
ACR	51.1059	2.56029	0.996458	2.56939	0.0101877	0.154626	ns
POLI	1110.24	-0.536562	0.208949	-2.56791	0.0102315	0.154744	ns
PRKAG3	6.33044	-3.18105	1.23858	-2.56831	0.0102195	0.154744	ns
SCRG1	31.9573	-1.48201	0.576944	-2.56873	0.0102071	0.154744	ns
ST3GAL6	1773.57	-1.24926	0.486439	-2.56816	0.0102239	0.154744	ns
EGFR	16.7816	-1.85999	0.724501	-2.56726	0.0102504	0.154893	ns
MECOM	1501.2	3.20563	1.24927	2.566	0.0102879	0.155186	ns
TNFSF12	337.204	-1.76022	0.685898	-2.5663	0.0102789	0.155186	ns
MKLN1	3071.53	-0.525875	0.205012	-2.56509	0.0103149	0.155457	ns
ZBTB40-IT1	11.7338	-1.01643	0.396544	-2.56323	0.0103704	0.15602	ns
ZNF208	421.254	2.76023	1.07674	2.56351	0.0103621	0.15602	ns
CIDECP1	259.038	-0.595851	0.232524	-2.56253	0.0103911	0.156058	ns
MTMR3	305.703	-0.698175	0.27245	-2.56258	0.0103897	0.156058	ns
HCG4P8	9.98608	-2.50037	0.976026	-2.56179	0.0104135	0.15612	ns
PGS1	3442.73	-0.779935	0.304432	-2.56194	0.010409	0.15612	ns
SUGT1P3	26.0774	-1.06179	0.414674	-2.56053	0.0104511	0.156548	ns
DSTNP3	12.3267	-1.33444	0.521489	-2.55891	0.0105002	0.157106	ns
FAM124A	240.897	-1.93467	0.756231	-2.55831	0.0105183	0.157106	ns
MEN1	1833.96	0.754888	0.295096	2.55811	0.0105242	0.157106	ns
WDR72	6.25612	2.83291	1.10744	2.55809	0.010525	0.157106	ns
CADM4	85.9792	-1.4218	0.556231	-2.55612	0.0105845	0.15764	ns
FTH1P5	6.15724	-2.60118	1.01767	-2.556	0.0105883	0.15764	ns
PIK3R5	4587.92	-1.31174	0.513155	-2.55623	0.0105812	0.15764	ns
STX1B	46.0117	-1.45989	0.571297	-2.5554	0.0106067	0.157777	ns
AMHR2	25.8306	2.10507	0.825058	2.55142	0.0107286	0.158424	ns
ATP8B1	268.769	-1.13092	0.443236	-2.5515	0.0107259	0.158424	ns
BCDIN3D	74.4114	-0.827276	0.324413	-2.55007	0.0107702	0.158424	ns
C11orf42	18.3765	-1.93596	0.758749	-2.55151	0.0107257	0.158424	ns
C1QTNF2	7.05409	2.10069	0.822899	2.55279	0.0106864	0.158424	ns
CLEC2D	379.045	-1.00581	0.394412	-2.55016	0.0107672	0.158424	ns
EIF1B	4172.51	-0.837268	0.328053	-2.55224	0.0107034	0.158424	ns
HMGB1P3	10.828	-1.24602	0.488051	-2.55306	0.0106781	0.158424	ns
KIAA0232	4029.32	-0.676687	0.265293	-2.55071	0.0107503	0.158424	ns
MPZ	123.698	-1.01138	0.396071	-2.55352	0.010664	0.158424	ns
PCNX1	9010.87	-0.488414	0.191467	-2.55091	0.0107443	0.158424	ns
RAB18	2753.41	-0.462603	0.181394	-2.55026	0.0107642	0.158424	ns
SPTAN1	16746.2	0.454161	0.177964	2.55198	0.0107113	0.158424	ns
SLC43A2	5157.71	-1.5468	0.606757	-2.54929	0.0107942	0.158642	ns
RPL22L1	3189.25	-0.844802	0.33151	-2.54835	0.0108234	0.158934	ns
AFAP1L1	52.1462	2.03131	0.797211	2.54802	0.0108337	0.158949	ns
ZNF232	323.746	0.928351	0.364433	2.54738	0.0108534	0.159103	ns
RAB12	401.766	-0.649198	0.254907	-2.5468	0.0108714	0.159231	ns
ATP5MFP4	20.2482	-1.37062	0.538962	-2.54308	0.0109881	0.159235	ns
CD34	8942.61	2.26779	0.891239	2.54453	0.0109423	0.159235	ns
CEBPA	393.649	1.48036	0.581638	2.54516	0.0109229	0.159235	ns
COL12A1	48.8614	-1.18056	0.464534	-2.54139	0.0110412	0.159235	ns
CORIN	10.7382	1.30687	0.514177	2.54168	0.011032	0.159235	ns
CYP46A1	6.84067	2.5608	1.00672	2.54371	0.0109682	0.159235	ns
DDB2	1810.52	-0.588144	0.231365	-2.54206	0.01102	0.159235	ns
DHRS2	7.90908	-2.39197	0.941229	-2.54133	0.0110433	0.159235	ns
H1-5	15169.7	1.22604	0.482468	2.54118	0.0110479	0.159235	ns
LPAR2	934.508	-0.93775	0.368604	-2.54406	0.0109573	0.159235	ns
MKRN1	7755.42	-0.553859	0.217868	-2.54217	0.0110166	0.159235	ns
MPL	1671.12	2.10265	0.826303	2.54465	0.0109386	0.159235	ns
NBPF15	348.316	-0.956635	0.376323	-2.54205	0.0110203	0.159235	ns
NUMBL	608.955	0.665453	0.261442	2.54531	0.010918	0.159235	ns
RFX2	952.44	0.931377	0.366044	2.54444	0.0109454	0.159235	ns
SLC39A13-AS1	9.36668	-1.4967	0.58874	-2.54221	0.0110154	0.159235	ns
SNORA73B	24.3387	1.57871	0.620458	2.54442	0.0109459	0.159235	ns
TJP1	61.6775	-1.96789	0.774358	-2.54132	0.0110435	0.159235	ns
USP19	7439.66	-0.486832	0.191238	-2.54568	0.0109065	0.159235	ns
EMP1	2620.6	1.70359	0.670619	2.54033	0.0110747	0.159353	ns
RASA3	4740.13	-0.651991	0.256646	-2.54044	0.0110715	0.159353	ns
TMEM9B	1393.71	-0.607052	0.239125	-2.53864	0.0111285	0.159994	ns
CRLF3	1761.03	-0.604142	0.238194	-2.53634	0.0112018	0.160831	ns
SMARCD3	941.263	-1.40639	0.55452	-2.53622	0.0112055	0.160831	ns
KLHDC8B	225.139	1.47728	0.582707	2.5352	0.0112383	0.161167	ns
GOLGA4	3986.54	-0.494036	0.195004	-2.53347	0.0112939	0.161571	ns
HPGD	288.749	2.30272	0.908929	2.53345	0.0112947	0.161571	ns
TPT1P4	19.9514	-1.2437	0.490901	-2.5335	0.0112931	0.161571	ns
KCTD19	14.5169	1.67242	0.660265	2.53296	0.0113104	0.16166	ns
CBX2	1009.35	1.58365	0.626036	2.52966	0.0114175	0.162784	ns
HK3	9420.69	-2.1913	0.86615	-2.52993	0.0114086	0.162784	ns
PDK1-AS1	7.95955	1.38013	0.545507	2.53	0.0114063	0.162784	ns
ZNF347	750.43	0.764357	0.302228	2.52908	0.0114363	0.162918	ns
JARID2	17335	-0.983584	0.388962	-2.52874	0.0114473	0.162939	ns
ELL3	29.4761	-1.80907	0.715598	-2.52806	0.0114695	0.162985	ns
MPIG6B	539.549	2.03022	0.803008	2.52827	0.0114625	0.162985	ns
SNF8	1417.44	-0.403975	0.159828	-2.52756	0.0114859	0.163083	ns
BRMS1	1628.59	-0.404791	0.160195	-2.52687	0.0115084	0.163268	ns
CXCL16	1539.14	-2.02891	0.803674	-2.52454	0.0115849	0.163407	ns
MT-ND4	830.728	-0.803706	0.318176	-2.52598	0.0115376	0.163407	ns
OR52H1	11.3788	1.86194	0.737338	2.52522	0.0115626	0.163407	ns
PHKG2	1422.23	-0.583251	0.231021	-2.52466	0.0115809	0.163407	ns
PITX1-AS1	94.6216	-0.705302	0.279266	-2.52556	0.0115515	0.163407	ns
PSMD8P1	40.2611	-1.81069	0.717195	-2.52468	0.0115803	0.163407	ns
TNFRSF25	446.755	1.76308	0.698075	2.52563	0.0115492	0.163407	ns
HCFC1	13292.8	0.513089	0.203309	2.52369	0.011613	0.163534	ns
STARD5	140.342	-1.35586	0.537201	-2.52393	0.011605	0.163534	ns
ATOX1	954.73	-0.488987	0.193807	-2.52307	0.0116336	0.163556	ns
C1orf198	235.734	0.90359	0.358114	2.52319	0.0116295	0.163556	ns
ADGRL1-AS1	64.8533	-0.932482	0.369844	-2.52128	0.0116927	0.164119	ns
SLC34A2	12.5818	-2.02154	0.801725	-2.52148	0.0116861	0.164119	ns
CAPN7	2113.48	-0.409282	0.162426	-2.51981	0.0117418	0.164365	ns
PLD6	20.467	1.51123	0.59967	2.52011	0.011732	0.164365	ns
PPARD	1012.32	-1.39172	0.552249	-2.52009	0.0117325	0.164365	ns
TMEM256	190.576	-0.529743	0.210248	-2.51961	0.0117485	0.164365	ns
DNALI1	13.0454	-1.47054	0.584266	-2.5169	0.0118391	0.165263	ns
OPN1SW	4.08156	-1.45847	0.579552	-2.51654	0.0118513	0.165263	ns
RPL34P18	10.4471	-1.28174	0.509307	-2.51663	0.0118484	0.165263	ns
WDR45	1155.5	-0.493543	0.196054	-2.51738	0.0118231	0.165263	ns
EEF1A1P13	143.113	-0.740998	0.294529	-2.51587	0.0118738	0.165443	ns
DBNL	9437.27	-0.737216	0.293088	-2.51534	0.0118917	0.165558	ns
FTH1P11	24.7762	-1.53048	0.608842	-2.51375	0.0119454	0.16617	ns
CLK1	17808.7	-0.570002	0.226785	-2.5134	0.0119574	0.166204	ns
ATXN10	4252.73	0.542558	0.215995	2.5119	0.0120083	0.166421	ns
DNAJB13	35.5938	-1.06465	0.423918	-2.51145	0.0120236	0.166421	ns
ERAP1	7769.13	-0.538479	0.214477	-2.51066	0.0120507	0.166421	ns
FBXW11	2422.93	-0.497716	0.198172	-2.51153	0.0120209	0.166421	ns
MT-ATP8	70.9102	-0.760992	0.303097	-2.51073	0.0120483	0.166421	ns
P2RY6	78.6348	-1.95568	0.778584	-2.51184	0.0120103	0.166421	ns
RHEBP2	38.9238	-0.838325	0.333843	-2.51114	0.0120343	0.166421	ns
ZMYM3	6029.46	0.71569	0.284864	2.51239	0.0119916	0.166421	ns
ADCY6	930.226	1.24896	0.497545	2.51024	0.0120649	0.166484	ns
DLX2	29.6936	-1.57578	0.628098	-2.50881	0.0121139	0.16649	ns
LETMD1	1514.73	-0.313306	0.124858	-2.5093	0.0120971	0.16649	ns
PITPNM2	1027.07	1.08771	0.433535	2.50892	0.01211	0.16649	ns
PIWIL4	2561.45	-0.970078	0.386563	-2.5095	0.0120904	0.16649	ns
SPCS1	2704.18	-0.469564	0.187122	-2.5094	0.0120937	0.16649	ns
OBSL1	1983.89	1.83381	0.73131	2.50756	0.0121567	0.166918	ns
UBE2D2	3654.84	-0.614975	0.24527	-2.50734	0.0121644	0.166918	ns
OMG	215.611	-0.894593	0.356844	-2.50696	0.0121775	0.166964	ns
KLF2	8317.08	1.26961	0.506638	2.50594	0.0122125	0.167043	ns
LINC02860	7.44082	-2.42791	0.968772	-2.50618	0.0122045	0.167043	ns
WDR81	6316.39	-0.700844	0.279637	-2.50626	0.0122015	0.167043	ns
ADTRP	24.9197	-2.62841	1.04987	-2.50355	0.0122954	0.167062	ns
CDK4	1960.47	0.750239	0.299654	2.50369	0.0122907	0.167062	ns
CMTM4	1595.12	-0.897895	0.358722	-2.50304	0.0123133	0.167062	ns
FANCE	235.642	0.820317	0.327831	2.50226	0.0123404	0.167062	ns
MAN2C1	7961.94	-0.617757	0.246808	-2.50299	0.0123151	0.167062	ns
MYO6	42.174	-1.87651	0.749902	-2.50233	0.0123377	0.167062	ns
NBPF9	503.342	-0.868696	0.346887	-2.50426	0.0122708	0.167062	ns
RNASEK	442.414	-0.835127	0.333675	-2.50281	0.012321	0.167062	ns
RPL36AP7	36.7651	-1.19533	0.477493	-2.50334	0.0123027	0.167062	ns
TCERG1	8904.54	-0.48393	0.193256	-2.50408	0.0122769	0.167062	ns
TMC8	5502.14	0.811047	0.324126	2.50226	0.0123403	0.167062	ns
WHAMMP1	539.108	-0.795084	0.31737	-2.50522	0.0122374	0.167062	ns
ZNF534	28.7289	1.35628	0.541975	2.50247	0.012333	0.167062	ns
MYEOV	16.5863	-1.4081	0.56334	-2.49956	0.0124347	0.167786	ns
NLGN2	211.045	1.46708	0.586837	2.49997	0.0124203	0.167786	ns
PHF7	219.309	-0.662342	0.265007	-2.49933	0.0124427	0.167786	ns
PXMP2	110.956	0.67324	0.269342	2.49957	0.0124344	0.167786	ns
TLR2	12669.3	-1.40946	0.563688	-2.50042	0.0124045	0.167786	ns
TMBIM4	122.457	-0.717722	0.287202	-2.49901	0.0124539	0.167805	ns
ACKR2	39.0543	-1.94108	0.777165	-2.49764	0.0125021	0.168158	ns
FAR1	3594.87	-0.740636	0.296539	-2.4976	0.0125036	0.168158	ns
POLR1H	701.158	0.438489	0.175576	2.49744	0.0125095	0.168158	ns
FCHSD1	2117.59	-1.14509	0.458613	-2.49686	0.0125298	0.16827	ns
P4HA1	1923.53	-0.534541	0.214104	-2.49665	0.0125374	0.16827	ns
LUC7L	4756.73	-0.45541	0.182443	-2.49618	0.012554	0.168361	ns
C8orf76	282.786	-0.542357	0.217567	-2.49283	0.0126731	0.169005	ns
COQ6	312.897	-0.484349	0.194347	-2.49219	0.012696	0.169005	ns
GSTA4	43.4061	1.5868	0.6365	2.49301	0.0126667	0.169005	ns
HAGH	675.886	-0.739772	0.296851	-2.49206	0.0127004	0.169005	ns
PARD3	92.5627	1.8913	0.758734	2.49271	0.0126773	0.169005	ns
PTPN14	1477.47	2.03597	0.816858	2.49244	0.012687	0.169005	ns
SLC25A16	544.169	-0.32086	0.12873	-2.49251	0.0126845	0.169005	ns
TDRD7	2429.23	-0.810076	0.324833	-2.49382	0.0126375	0.169005	ns
TMEM163	102.719	1.82187	0.730704	2.4933	0.0126561	0.169005	ns
VWA1	113.53	1.90377	0.76349	2.49352	0.0126484	0.169005	ns
ULK2	1554.16	-0.87445	0.350946	-2.49169	0.0127136	0.169049	ns
CHL1	11.5915	-3.46347	1.39083	-2.49021	0.0127666	0.16914	ns
FKBP10	133.737	2.08114	0.835534	2.49079	0.012746	0.16914	ns
GOLGA8J	37.5872	-1.82982	0.734722	-2.4905	0.0127564	0.16914	ns
IFNGR1	5540.95	-1.0753	0.431873	-2.48986	0.0127795	0.16914	ns
IGF1R	1802.17	1.44529	0.580536	2.48958	0.0127894	0.16914	ns
KCTD11	76.1765	-1.04126	0.418052	-2.49074	0.0127478	0.16914	ns
NUDT8	147.978	1.05351	0.423167	2.48959	0.0127892	0.16914	ns
CBX7	30.3494	-1.0867	0.437011	-2.48666	0.0128947	0.169618	ns
CLEC7A	4907.58	-1.96764	0.791125	-2.48715	0.0128772	0.169618	ns
INAFM1	117.556	1.16852	0.469673	2.48794	0.0128484	0.169618	ns
PTGFR	295.108	-2.90918	1.16982	-2.48686	0.0128877	0.169618	ns
RN7SKP70	10.0734	-1.04589	0.420511	-2.48719	0.0128756	0.169618	ns
SUGCT	10.3965	1.5474	0.622088	2.48742	0.0128673	0.169618	ns
TNFSF11	6.49707	2.52679	1.01548	2.48827	0.0128366	0.169618	ns
SH3BGRL2	114.739	2.05828	0.827978	2.48591	0.0129221	0.169847	ns
MPPE1	933.329	-0.616639	0.248101	-2.48544	0.0129393	0.169943	ns
TPTE2P5	11.9986	-0.996647	0.401039	-2.48516	0.0129493	0.169945	ns
C1orf116	31.2728	-1.62992	0.655964	-2.48477	0.0129635	0.170002	ns
RPS13P2	79.5664	-0.707225	0.284667	-2.48439	0.0129773	0.170052	ns
SLC38A5	1143.4	1.10115	0.443307	2.48395	0.0129932	0.170131	ns
ZDHHC7	5242.38	-0.819859	0.33022	-2.48276	0.0130368	0.170572	ns
AP3B2	35.3628	2.03096	0.818331	2.48183	0.0130708	0.170886	ns
CALN1	284.508	2.35559	0.950398	2.47853	0.0131924	0.171833	ns
EMP2P1	8.06709	-1.26775	0.511536	-2.47831	0.0132007	0.171833	ns
EXOC3L4	26.7711	-1.43692	0.579926	-2.47776	0.0132208	0.171833	ns
LAIR1	5295.83	-0.986626	0.397934	-2.47937	0.0131615	0.171833	ns
MIR4632	5.56063	-2.69922	1.08964	-2.47716	0.0132433	0.171833	ns
MT-ND5	350.092	-0.891507	0.359653	-2.47879	0.0131827	0.171833	ns
MT-RNR2	140536	-0.795428	0.321092	-2.47726	0.0132395	0.171833	ns
OSCP1	111.377	-0.852466	0.343872	-2.47902	0.0131744	0.171833	ns
PPP2R5B	743.901	-0.839852	0.339011	-2.47736	0.0132359	0.171833	ns
SLC44A5	16.7758	-3.58247	1.44599	-2.47752	0.0132298	0.171833	ns
PDP2	243.497	0.810249	0.327151	2.47668	0.0132609	0.171931	ns
CEACAM16	4.29106	-2.79541	1.12885	-2.47635	0.0132735	0.171964	ns
CYP3A5	200.073	-1.13972	0.460311	-2.47597	0.0132873	0.172013	ns
ZNF768	1842.13	0.515537	0.20826	2.47545	0.0133068	0.172137	ns
DDX46	7446.05	-0.444818	0.179743	-2.47474	0.0133334	0.17222	ns
PET100	761.526	-0.529702	0.214041	-2.47477	0.0133323	0.17222	ns
CELA2B	30.7813	-1.24292	0.502946	-2.47128	0.013463	0.173655	ns
MTA1	6917.41	0.488884	0.19783	2.47124	0.0134647	0.173655	ns
IFITM2	13997.3	0.951979	0.385333	2.47054	0.013491	0.173734	ns
SV2A	1745.22	1.48449	0.600838	2.47069	0.0134852	0.173734	ns
LHPP	531.399	-0.624157	0.252802	-2.46896	0.0135508	0.174373	ns
PFKM	497.391	1.18082	0.478417	2.46818	0.0135803	0.174491	ns
ZNF681	1582.9	1.22055	0.494503	2.46824	0.0135778	0.174491	ns
CERCAM	654.579	0.813113	0.329709	2.46616	0.0136571	0.175347	ns
HECTD2	97.3016	1.36241	0.552515	2.46583	0.0136697	0.175377	ns
AEN	1162.43	1.00076	0.405945	2.46526	0.0136914	0.175393	ns
ZBTB12	442.011	0.830273	0.336769	2.46541	0.0136856	0.175393	ns
EEIG1	253.036	0.772054	0.31337	2.46372	0.0137505	0.17546	ns
OXA1L	5666.31	-0.406772	0.165096	-2.46385	0.0137453	0.17546	ns
RTN4R	216.294	1.3308	0.539924	2.4648	0.013709	0.17546	ns
TRAF1	809.302	-1.25017	0.507474	-2.46352	0.013758	0.17546	ns
TTN	8830.12	-0.831077	0.33728	-2.46406	0.0137373	0.17546	ns
ZNF146	2807.48	0.708992	0.287701	2.46433	0.0137268	0.17546	ns
TTC38	1328.69	-0.455927	0.185155	-2.46241	0.0138007	0.175874	ns
ZNF492	680.032	1.48559	0.603454	2.46182	0.0138236	0.176035	ns
PDCD1LG2	31.8856	-1.80557	0.733546	-2.46143	0.0138386	0.176096	ns
EDRF1	2285.58	-0.280669	0.114043	-2.46109	0.0138514	0.176128	ns
CRCP	333.137	-0.413236	0.167936	-2.46068	0.0138676	0.176197	ns
HARS1	1668.05	-0.479463	0.194889	-2.46019	0.0138864	0.176197	ns
SKP1	3242.36	-0.587152	0.238664	-2.46016	0.0138876	0.176197	ns
AGFG1	7883.65	-1.11239	0.452731	-2.45706	0.014008	0.176874	ns
CHRNE	108.591	-1.12081	0.45617	-2.45699	0.0140105	0.176874	ns
CYP4X1	3.87419	1.82985	0.744621	2.45742	0.013994	0.176874	ns
FBRSL1	6516.39	0.638986	0.259963	2.45799	0.0139716	0.176874	ns
ORMDL1	1922.97	-0.473127	0.192567	-2.45695	0.0140123	0.176874	ns
PIK3CA	2550.8	-0.608797	0.247788	-2.45693	0.0140131	0.176874	ns
SLC35G6	318.166	-1.08749	0.442341	-2.4585	0.013952	0.176874	ns
PCDH15	18.0546	-3.02723	1.23235	-2.45647	0.014031	0.176957	ns
PRRC2B	17940.4	0.454569	0.185067	2.45623	0.0140402	0.176957	ns
CAMK1	206.471	-1.56558	0.637488	-2.45585	0.0140552	0.177015	ns
ELAVL4	9.91276	2.47515	1.008	2.45551	0.0140683	0.177051	ns
NAPB	509.568	-0.379081	0.154471	-2.45406	0.0141255	0.177639	ns
AOAH	10234.4	-1.34431	0.547985	-2.45318	0.0141598	0.177941	ns
APOBEC3H	99.074	-1.42923	0.583844	-2.44797	0.0143664	0.180317	ns
EPHA1	722.632	-0.703081	0.28722	-2.44788	0.0143699	0.180317	ns
GJB2	14.3679	-2.89687	1.18424	-2.44618	0.0144379	0.180669	ns
RPL7P57	23.0644	-0.838509	0.34279	-2.44613	0.01444	0.180669	ns
SACM1L	2196.75	-0.522356	0.213539	-2.44619	0.0144376	0.180669	ns
TMEM120A	874.333	-0.89683	0.366619	-2.44622	0.0144363	0.180669	ns
SOS 2	5293.92	-0.462123	0.188941	-2.44586	0.0144506	0.180669	ns
RELN	13.2633	-2.61996	1.07135	-2.44548	0.0144659	0.180729	ns
ERN 1.00	1097.81	-0.804997	0.329271	-2.44478	0.0144939	0.180947	ns
BYSL	1057.06	0.616196	0.252135	2.44391	0.0145289	0.181252	ns
APCDD1	252.419	-1.87951	0.769393	-2.44286	0.0145716	0.181389	ns
ITGB8	398.987	-2.09692	0.858367	-2.44292	0.0145688	0.181389	ns
NCKAP5	18.5859	-2.44295	0.999911	-2.44317	0.0145589	0.181389	ns
ARIH2	3279.07	-0.409033	0.167534	-2.44149	0.0146269	0.181947	ns
LAMP3	15.5597	1.31802	0.540194	2.4399	0.0146913	0.182615	ns
RPSAP9	16.3106	-0.633258	0.259676	-2.43865	0.0147423	0.182989	ns
SMYD4	1278.82	-0.700602	0.287292	-2.43864	0.0147428	0.182989	ns
HDAC8	264.456	-0.411868	0.168978	-2.4374	0.0147934	0.183485	ns
PRRT3	313.661	0.886845	0.363919	2.43693	0.0148126	0.183591	ns
MT-CO3	441.962	-0.734528	0.301479	-2.43641	0.0148338	0.18372	ns
ADH1B	10.3923	-2.27636	0.934466	-2.43601	0.0148504	0.183794	ns
QSOX1	9271.19	-0.65494	0.268895	-2.43568	0.014864	0.18383	ns
CHFR	3443.27	-0.459033	0.188525	-2.43486	0.0148976	0.184063	ns
GFAP	21.9279	-2.20199	0.904423	-2.4347	0.0149043	0.184063	ns
NKTR	13069.3	-0.515048	0.211573	-2.43438	0.0149174	0.184093	ns
ZNF396	97.7965	-1.09387	0.4496	-2.43298	0.0149753	0.184673	ns
PHEX	22.3247	-1.95777	0.804964	-2.43213	0.0150105	0.184975	ns
ANGEL2	2148.83	-0.253639	0.104316	-2.43144	0.0150389	0.185045	ns
MPDU1-AS1	561.925	-1.20238	0.494526	-2.43139	0.0150412	0.185045	ns
SNX21	648.309	-1.15959	0.476961	-2.43121	0.0150485	0.185045	ns
MMP24OS	11.5542	-1.11214	0.457746	-2.42961	0.0151152	0.185732	ns
HMGXB3	4096.41	-0.531332	0.218726	-2.42921	0.0151316	0.1858	ns
MTUS1	69.4912	-1.6524	0.680303	-2.42892	0.0151439	0.185819	ns
ARL 2.00	646.412	0.774217	0.318848	2.42817	0.0151752	0.185937	ns
SLC16A6P1	11.822	-1.34085	0.552204	-2.42818	0.0151749	0.185937	ns
DLEC1	576.826	-0.74093	0.305272	-2.42711	0.0152196	0.186348	ns
C17orf58	138.252	-0.804079	0.331372	-2.42651	0.0152447	0.186433	ns
DSC2	1838.93	-2.09928	0.865358	-2.42591	0.01527	0.186433	ns
TP53I11	491.618	1.56989	0.647036	2.42628	0.0152547	0.186433	ns
USP1	5046.06	0.550758	0.227012	2.42612	0.0152613	0.186433	ns
BTBD9	1441.49	-0.46533	0.191882	-2.42509	0.0153046	0.186569	ns
DTNA	727.31	-2.21865	0.914828	-2.42522	0.0152993	0.186569	ns
MAGEH1	246.953	0.713439	0.294217	2.42487	0.0153138	0.186569	ns
PLA2G10CP	17.0748	-1.15902	0.478102	-2.4242	0.0153419	0.18678	ns
TENM1	138.498	-1.61433	0.666154	-2.42335	0.015378	0.187086	ns
SLC6A6	3565.09	-0.796272	0.328698	-2.4225	0.0154141	0.187393	ns
NDUFAF5	933.672	-0.766705	0.316648	-2.42132	0.0154644	0.187871	ns
AP1S2	3594.29	-0.888919	0.367375	-2.41965	0.0155355	0.188069	ns
CT45A1	28.1988	-4.57442	1.89005	-2.42026	0.0155092	0.188069	ns
FGFR2	18.9323	1.98266	0.819382	2.4197	0.0155333	0.188069	ns
NDUFA4	4110.38	-0.610737	0.252357	-2.42013	0.0155148	0.188069	ns
NES	24.7077	-1.77214	0.732374	-2.41972	0.0155326	0.188069	ns
FFAR4	25.3798	-2.56126	1.05898	-2.41861	0.0155801	0.188476	ns
MALT1	2553.19	-1.19923	0.495934	-2.41812	0.0156008	0.188594	ns
IGKC	8.32104	-2.55681	1.05763	-2.41748	0.0156282	0.188792	ns
MEGF6	3096.33	1.11471	0.461204	2.41695	0.0156514	0.188939	ns
TPSAB1	2637.63	2.02584	0.838272	2.41668	0.0156627	0.188943	ns
RIPK3	1167.23	-0.785406	0.32512	-2.41574	0.0157033	0.1893	ns
CCDC126	207.933	-0.714652	0.296149	-2.41315	0.0158152	0.189363	ns
CHRNA2	40.2166	-1.72282	0.714028	-2.41281	0.0158299	0.189363	ns
ISYNA1	2541.04	1.11957	0.463936	2.4132	0.0158131	0.189363	ns
ITIH4	14.6897	-1.13823	0.471624	-2.41343	0.0158033	0.189363	ns
PCDH18	6.39909	-2.37507	0.983797	-2.41419	0.0157702	0.189363	ns
RP2	3402.57	-0.55447	0.22978	-2.41304	0.0158199	0.189363	ns
SMG1	17057.8	-0.271949	0.112697	-2.41311	0.0158171	0.189363	ns
SSTR2	21.0943	-2.13406	0.883651	-2.41505	0.0157329	0.189363	ns
SYDE2	87.0748	3.03006	1.25493	2.41454	0.0157553	0.189363	ns
TTC23	121.416	1.25524	0.519842	2.41466	0.01575	0.189363	ns
ZDHHC3	7401.15	-0.439569	0.182052	-2.41452	0.0157558	0.189363	ns
INTS13	2529.17	0.566303	0.234818	2.41167	0.0158797	0.189827	ns
PLA2G7	131.096	-2.54867	1.05735	-2.41043	0.0159339	0.190342	ns
AQP7P1	8.93429	-2.85357	1.18418	-2.40975	0.0159635	0.190437	ns
CRYBG2	62.1961	1.62333	0.673654	2.40974	0.015964	0.190437	ns
GAD1	62.0024	2.36436	0.981818	2.40814	0.0160341	0.191078	ns
VPS4B	4424.27	-0.436323	0.181197	-2.408	0.0160401	0.191078	ns
SLC6A13	23.8624	-2.24583	0.932751	-2.40775	0.0160514	0.19108	ns
LRIG3	6.46733	-1.8603	0.773522	-2.40498	0.0161735	0.192401	ns
DPYD	13521.3	-0.985892	0.410111	-2.40396	0.0162183	0.192668	ns
GLTPD2	102.336	-2.04978	0.852756	-2.40371	0.0162296	0.192668	ns
RNF5	1331.71	0.564826	0.234971	2.40381	0.0162251	0.192668	ns
UBE2D3P2	12.3315	-1.13875	0.473837	-2.40326	0.0162496	0.192772	ns
KCNJ15	65.5902	-2.29921	0.956806	-2.40301	0.0162609	0.192772	ns
DCUN1D2	532.01	-0.477692	0.19887	-2.40203	0.0163044	0.193022	ns
RAF1	7427.31	-0.558242	0.232396	-2.40212	0.0163005	0.193022	ns
HYDIN	10.1777	-1.71636	0.714743	-2.40137	0.0163339	0.19319	ns
TRIM72	50.152	-1.97019	0.820499	-2.40121	0.0163411	0.19319	ns
ACOT9	2853.71	-0.89972	0.374775	-2.40069	0.0163642	0.193329	ns
SEPTIN10	98.3923	-2.32089	0.966863	-2.40043	0.0163757	0.193332	ns
ASTN1	10.9491	-3.19824	1.33349	-2.3984	0.0164671	0.193759	ns
DAPL1	19.71	-2.84313	1.18553	-2.3982	0.0164759	0.193759	ns
HERC3	44.3694	-0.603364	0.251592	-2.39819	0.0164764	0.193759	ns
PLBD1-AS1	15.3474	-3.07946	1.28411	-2.39812	0.0164795	0.193759	ns
SVEP1	14.2616	-1.53517	0.639823	-2.39936	0.0164236	0.193759	ns
TAF12-DT	17.9554	-1.48936	0.620885	-2.39877	0.0164501	0.193759	ns
CALHM6	71.2071	1.2997	0.542356	2.39639	0.0165574	0.194408	ns
MAN2B1	14051.9	-0.681021	0.284171	-2.39652	0.0165514	0.194408	ns
HDHD2	48.3097	-0.892623	0.372563	-2.3959	0.0165796	0.194535	ns
CPA1	5.32504	-3.94634	1.64764	-2.39515	0.0166134	0.194666	ns
MAT2A	11336.6	-0.559216	0.233462	-2.39532	0.016606	0.194666	ns
ING1	2007.63	-0.640403	0.267498	-2.39405	0.0166633	0.195101	ns
TSHZ2	10.1016	-1.71369	0.715875	-2.39383	0.0166733	0.195101	ns
GLI2	31.3418	-2.69996	1.12814	-2.39328	0.0166983	0.195138	ns
NR3C2	85.2231	-1.55534	0.649883	-2.39327	0.0166992	0.195138	ns
EHMT2	4166.67	0.573282	0.239618	2.39248	0.0167349	0.195321	ns
H4C3	6146.36	1.00327	0.419351	2.39242	0.0167375	0.195321	ns
NKAPL	8.24031	-2.07384	0.866999	-2.39197	0.016758	0.195427	ns
CLK4	1596.77	-0.634563	0.265344	-2.39147	0.0167809	0.195435	ns
PGAM1	3790.94	-0.711305	0.297435	-2.39146	0.0167815	0.195435	ns
NEDD4L	239.472	1.40841	0.589285	2.39003	0.016847	0.196064	ns
MGAT4A	1477.24	0.805551	0.337218	2.38881	0.0169028	0.196448	ns
SPARC	1667.86	1.55389	0.650467	2.38888	0.0168997	0.196448	ns
CAMKK1	550.445	-0.870528	0.364607	-2.38758	0.0169598	0.196523	ns
FCER2	705.83	-2.11937	0.887665	-2.38758	0.0169599	0.196523	ns
GOLGA8VP	16.081	1.17953	0.49401	2.38766	0.0169559	0.196523	ns
PYGB	4849.9	-0.490172	0.205298	-2.38761	0.0169584	0.196523	ns
TNFSF13	1450.09	-1.15659	0.48445	-2.38743	0.0169665	0.196523	ns
CLEC12B	209.022	-1.2515	0.524495	-2.3861	0.017028	0.196837	ns
SF3A3P1	30.0381	-1.24997	0.523848	-2.38612	0.017027	0.196837	ns
TRIM45	388.395	0.858726	0.359871	2.38621	0.0170232	0.196837	ns
POLG2	1240.87	-0.432819	0.181439	-2.38548	0.0170567	0.196903	ns
TWNK	718.032	0.90301	0.37851	2.3857	0.0170466	0.196903	ns
DOCK2	39921.4	-0.450178	0.18875	-2.38505	0.0170768	0.197003	ns
PLCXD1	1243.67	0.641422	0.269009	2.38439	0.0171077	0.197049	ns
TP53TG5	60.2145	-0.811551	0.340371	-2.38431	0.0171112	0.197049	ns
YWHAZP2	21.3563	-1.16758	0.489712	-2.38422	0.0171152	0.197049	ns
CHERP	2311.64	0.485412	0.203626	2.38384	0.0171332	0.197123	ns
ADARB1	2032.2	0.808164	0.340068	2.37648	0.0174787	0.198059	ns
ALKBH6	98.6698	-0.531785	0.223904	-2.37506	0.0175463	0.198059	ns
ARPC4	701.436	-0.596221	0.250781	-2.37745	0.0174326	0.198059	ns
ARPP21	26.9656	-3.55687	1.4974	-2.37535	0.0175321	0.198059	ns
AZGP1	7.42549	-2.06558	0.867719	-2.38047	0.0172907	0.198059	ns
CCDC12	2627.58	-0.40711	0.171135	-2.37888	0.0173656	0.198059	ns
CD300E	5913.47	-2.37409	0.999664	-2.37489	0.0175544	0.198059	ns
FCGR2C	3168.93	-2.00654	0.844484	-2.37605	0.017499	0.198059	ns
FHL1P1	5.66999	-2.61572	1.1011	-2.37556	0.0175225	0.198059	ns
FKBP4	3973.13	0.859336	0.360865	2.38132	0.0172505	0.198059	ns
GPR22	73.3125	-0.928966	0.390133	-2.38115	0.0172586	0.198059	ns
HAUS4	487.741	-0.516723	0.217315	-2.37776	0.017418	0.198059	ns
HNRNPA1P38	7.60468	-1.1486	0.482694	-2.37956	0.0173331	0.198059	ns
KIN	886.276	-0.40125	0.168768	-2.37752	0.0174295	0.198059	ns
MAF	467.998	1.44596	0.607811	2.37897	0.0173613	0.198059	ns
MIR222HG	4.49176	-2.48913	1.0465	-2.37854	0.0173815	0.198059	ns
PA2G4P6	66.2571	-1.02032	0.429694	-2.37452	0.0175718	0.198059	ns
PCDHA10	6.1112	-2.53762	1.06553	-2.38157	0.0172391	0.198059	ns
PKD1P2	95.5168	-1.83227	0.770921	-2.37672	0.0174671	0.198059	ns
PPP2CA	4702.9	-0.628196	0.264286	-2.37695	0.0174563	0.198059	ns
RPL7L1P3	11.0607	-1.21933	0.512914	-2.37725	0.017442	0.198059	ns
SESTD1	3049	-1.11068	0.467844	-2.37403	0.0175952	0.198059	ns
SGMS2	1169.91	-1.41184	0.594244	-2.37586	0.0175082	0.198059	ns
SLC16A1	1125.06	1.15723	0.48694	2.37653	0.0174763	0.198059	ns
SRGAP2C	409.482	-1.09889	0.462789	-2.37449	0.0175732	0.198059	ns
THBS4	122.669	-1.45608	0.612571	-2.377	0.0174539	0.198059	ns
TMX4	3573.25	-0.565957	0.238087	-2.3771	0.0174496	0.198059	ns
TUBB4A	164.939	2.49115	1.04873	2.37539	0.0175305	0.198059	ns
UMODL1-AS1	4.91867	2.06261	0.868794	2.37411	0.0175912	0.198059	ns
WDR91	2697.53	-0.605065	0.254453	-2.37791	0.0174113	0.198059	ns
ZMAT2	3230.18	-0.533326	0.224539	-2.37521	0.0175391	0.198059	ns
ZNF217	13463.9	-0.683269	0.287714	-2.37482	0.0175576	0.198059	ns
ZNF397	1018.37	-0.591219	0.248367	-2.38042	0.0172929	0.198059	ns
ANKRD10	6688.92	-0.441156	0.185912	-2.37293	0.0176474	0.198275	ns
GRWD1	1193.98	0.529187	0.222979	2.37326	0.0176316	0.198275	ns
ITGAX	21539.9	-1.22295	0.515436	-2.37266	0.0176607	0.198275	ns
PDXDC1	3213.28	-0.293327	0.12362	-2.37281	0.0176535	0.198275	ns
ADGRE2	10127.1	-0.962008	0.405608	-2.37177	0.0177033	0.198444	ns
MSLN	37.6932	-1.73285	0.730663	-2.37162	0.0177104	0.198444	ns
PIK3C2B	1518.93	1.01587	0.42833	2.3717	0.0177066	0.198444	ns
TDRD10	8.63503	1.85737	0.783372	2.371	0.0177403	0.198649	ns
UPF3AP3	13.3737	-1.22553	0.516969	-2.3706	0.0177593	0.198733	ns
MAP4K2	3361.21	0.508608	0.214629	2.36971	0.0178022	0.198953	ns
ZC3H12D	246.546	-0.935532	0.394786	-2.36972	0.0178017	0.198953	ns
ARG1	310.555	1.45747	0.61548	2.36803	0.0178831	0.199303	ns
F2R	781.672	1.62057	0.684385	2.36792	0.0178886	0.199303	ns
LINC02910	75.8325	-1.12528	0.475134	-2.36834	0.017868	0.199303	ns
NAGS	38.7641	-1.14646	0.484121	-2.36813	0.0178781	0.199303	ns
ZNF662	280.78	1.75348	0.740534	2.36786	0.0178915	0.199303	ns
RHPN1	1490.96	1.35559	0.572618	2.36735	0.0179158	0.199444	ns
TRIP6	1555.47	1.19677	0.505753	2.36632	0.017966	0.199873	ns
GDAP2	930.308	-0.463979	0.19612	-2.36579	0.0179914	0.200026	ns
GPR137B	463.656	-1.26419	0.534714	-2.36423	0.0180677	0.200485	ns
LIX1L	639.677	0.546255	0.231031	2.36442	0.0180581	0.200485	ns
TCF7L1	34.2874	-0.918814	0.388555	-2.3647	0.0180448	0.200485	ns
RYKP1	25.9635	-1.17335	0.496363	-2.36389	0.0180844	0.20054	ns
CNEP1R1	370.753	-0.804999	0.340625	-2.3633	0.018113	0.200599	ns
NDST2	135.669	-0.928949	0.393046	-2.36346	0.018105	0.200599	ns
ENPP2	756.009	-1.45177	0.614482	-2.3626	0.0181474	0.20085	ns
DES	58.4243	-2.22866	0.943676	-2.36168	0.0181922	0.201037	ns
GPNMB	195.859	-1.81574	0.769035	-2.36106	0.0182229	0.201037	ns
HAVCR2	2181.92	-1.34617	0.570082	-2.36136	0.0182078	0.201037	ns
ZNF566	358.643	0.570031	0.241374	2.36161	0.0181958	0.201037	ns
ZNF790	426.046	0.614258	0.260155	2.36112	0.0182197	0.201037	ns
RCAN1	413.948	-0.905177	0.383464	-2.36052	0.0182491	0.201197	ns
ANKDD1A	388.471	-1.08587	0.460205	-2.35954	0.0182977	0.201216	ns
DOK4	355.892	1.20373	0.51004	2.36007	0.0182713	0.201216	ns
EIF4E3	457.265	-0.944359	0.400214	-2.35964	0.0182928	0.201216	ns
SPAG1	441.992	-0.826389	0.350203	-2.35974	0.0182876	0.201216	ns
GMPPB	636.002	-0.648723	0.275019	-2.35882	0.0183329	0.201217	ns
NDUFAF7	1052.17	-0.319728	0.135529	-2.35911	0.0183188	0.201217	ns
XPC	3702.85	-0.534565	0.226608	-2.35899	0.0183248	0.201217	ns
FGF10	25.4012	-4.85035	2.05711	-2.35784	0.0183814	0.201263	ns
PLG	4.04401	-3.10905	1.31862	-2.35781	0.018383	0.201263	ns
SAA1	7.69894	-1.69025	0.716808	-2.35802	0.0183728	0.201263	ns
SBDSP1	690.372	-0.515031	0.218438	-2.35779	0.0183841	0.201263	ns
ATP6V1B2	16460.8	-0.823916	0.349548	-2.35709	0.0184188	0.201479	ns
CCDC8	124.94	2.73235	1.15951	2.35647	0.0184497	0.201479	ns
FTH1P7	37.8354	-1.35246	0.574052	-2.35598	0.0184739	0.201479	ns
HOXB-AS1	35.5145	-1.96591	0.834115	-2.35688	0.0184291	0.201479	ns
HSD17B6	13.7976	1.35292	0.574282	2.35584	0.0184806	0.201479	ns
PLEKHM1P1	3779.49	-0.651217	0.276422	-2.35588	0.0184788	0.201479	ns
RHOT1	2701.84	-0.561163	0.238211	-2.35574	0.018486	0.201479	ns
CGN	22.3735	1.5594	0.662045	2.35542	0.0185016	0.201522	ns
PEG10	9.43537	2.32008	0.985169	2.35501	0.0185221	0.201617	ns
NARS1	5971.59	-0.469394	0.19939	-2.35415	0.018565	0.201957	ns
HSPA7	1615.23	-2.0978	0.891323	-2.35358	0.0185934	0.202137	ns
USP3-AS1	42.7921	-1.06341	0.451937	-2.353	0.0186227	0.202327	ns
ACSS3	8.89132	-2.34172	0.995344	-2.35267	0.0186391	0.202377	ns
IL5	3.96598	-2.17906	0.926447	-2.35206	0.0186696	0.202552	ns
PGAP4	24.593	3.0321	1.28922	2.35188	0.0186788	0.202552	ns
PROX1	9.27169	-2.45362	1.04402	-2.35015	0.0187657	0.203367	ns
BTG1	15043.4	-1.09036	0.46407	-2.34957	0.0187953	0.203553	ns
MTRR	2791.74	-0.282424	0.120225	-2.34912	0.0188178	0.203553	ns
WSCD1	20.9233	-2.85738	1.21637	-2.34911	0.0188185	0.203553	ns
CYB5R3	4724.68	0.393078	0.167369	2.34857	0.0188458	0.203663	ns
PSMB5	1835.28	0.437706	0.186382	2.34844	0.0188524	0.203663	ns
TMEM225B	5.71758	-1.6903	0.719997	-2.34765	0.0188925	0.203968	ns
CFAP276	17.1384	-1.52904	0.651557	-2.34674	0.0189385	0.204121	ns
EHD2	771.65	2.01223	0.857573	2.34643	0.0189543	0.204121	ns
MLH1	2774.73	-0.433842	0.184894	-2.34644	0.0189537	0.204121	ns
SNX5	4077.02	-0.28785	0.12267	-2.34654	0.0189486	0.204121	ns
CDC20	367.638	1.25354	0.534575	2.34493	0.0190305	0.204814	ns
PLD2	1180.24	-1.74207	0.743242	-2.34388	0.0190841	0.205262	ns
ITGA11	27.9792	-1.25381	0.535029	-2.34345	0.0191065	0.205374	ns
ZNF767P	800.267	-0.612154	0.26127	-2.343	0.0191294	0.205491	ns
RPL36AP16	17.5262	-1.11317	0.475355	-2.34177	0.0191925	0.205912	ns
ZNF552	1296.93	-0.369276	0.15768	-2.34194	0.0191838	0.205912	ns
RGL4	355.92	1.21823	0.52031	2.34136	0.0192135	0.206008	ns
COA7	448.887	0.550601	0.235194	2.34105	0.0192297	0.206053	ns
LFNG	4467.81	-1.21381	0.518728	-2.33998	0.0192846	0.206447	ns
RN7SL105P	4.94303	-1.88904	0.807327	-2.33987	0.0192905	0.206447	ns
SLCO4C1	474.817	-1.49366	0.638482	-2.3394	0.0193148	0.206578	ns
UBE2B	2316.42	-0.631077	0.269793	-2.33912	0.0193294	0.206605	ns
NUDT6	54.799	-1.07544	0.459897	-2.33843	0.0193648	0.206726	ns
TLCD3A	95.0505	1.14721	0.490584	2.33846	0.0193635	0.206726	ns
MFHAS1	1506.55	0.536978	0.229667	2.33808	0.0193833	0.206788	ns
PPM1B	2230.94	-0.400533	0.171342	-2.33762	0.0194067	0.206788	ns
SNX8	720.474	-0.944365	0.403964	-2.33774	0.0194005	0.206788	ns
FAM89A	25.7989	1.37706	0.589571	2.33571	0.0195065	0.207723	ns
KLK2	4.93855	-4.14673	1.77648	-2.33425	0.0195828	0.208405	ns
ELF1	38383.6	-0.622781	0.266998	-2.33253	0.0196727	0.209233	ns
KRT19	54.3323	-2.03576	0.873175	-2.33145	0.0197297	0.209338	ns
NEURL4	1940.47	-0.608344	0.260862	-2.33205	0.0196979	0.209338	ns
TMEM255B	58.9823	-1.56662	0.671895	-2.33165	0.0197193	0.209338	ns
VAMP5	593.301	1.10638	0.474553	2.33142	0.0197314	0.209338	ns
CDK15	13.4885	1.73659	0.744994	2.33102	0.0197526	0.209423	ns
GABRB1	7.28994	-2.43895	1.0464	-2.3308	0.0197638	0.209423	ns
NUPR1	17.2324	-1.82148	0.781781	-2.32991	0.019811	0.209629	ns
PFKFB1	10.1952	-1.49606	0.642066	-2.33007	0.0198025	0.209629	ns
SYNJ1	3716.88	-0.719972	0.309062	-2.32954	0.0198306	0.209629	ns
YPEL2	852.85	-0.855073	0.367062	-2.32951	0.0198321	0.209629	ns
TMUB2	3227.01	-0.458018	0.196691	-2.32861	0.0198796	0.209974	ns
TTC24	489.677	1.23787	0.531631	2.32843	0.0198892	0.209974	ns
TIPIN	428.863	0.402006	0.172687	2.32794	0.0199151	0.210118	ns
FEM1C	4965.27	-0.850327	0.365391	-2.32717	0.0199561	0.210422	ns
GPSM2	674.977	0.980291	0.42132	2.32671	0.0199805	0.210549	ns
ABCF1	7977.82	0.403268	0.173358	2.32621	0.0200073	0.210702	ns
AIFM3	773.618	-1.1877	0.510861	-2.32489	0.0200776	0.211191	ns
ALOX15	14.1806	1.35599	0.583307	2.32465	0.0200906	0.211191	ns
ERVK13-1	24.6195	-1.01671	0.437336	-2.32478	0.0200837	0.211191	ns
UBAP2	6239.13	0.473868	0.203888	2.32415	0.0201173	0.211343	ns
PNPLA8	3521.55	-0.810104	0.348808	-2.32249	0.0202065	0.21202	ns
ROPN1L	97.7283	-1.24053	0.534114	-2.32259	0.020201	0.21202	ns
USP35	1328.4	-0.729538	0.314174	-2.32208	0.0202284	0.21212	ns
ASPDH	102.001	-1.06779	0.460154	-2.32052	0.0203129	0.212171	ns
C1QL1	20.157	-3.52718	1.51972	-2.32094	0.0202901	0.212171	ns
COG1	1724.19	-0.331355	0.142719	-2.32173	0.0202475	0.212171	ns
MS4A4E	1181.18	-1.63109	0.702836	-2.32073	0.0203013	0.212171	ns
RXFP1	570.022	2.06831	0.891504	2.32002	0.0203399	0.212171	ns
SLC24A4	695.249	-1.43858	0.620103	-2.3199	0.0203461	0.212171	ns
TIMD4	47.4842	-1.89794	0.818004	-2.3202	0.0203299	0.212171	ns
VMP1	21527.2	-0.941159	0.405569	-2.32059	0.0203091	0.212171	ns
ZFYVE16	4564.46	-0.871613	0.375731	-2.31978	0.0203527	0.212171	ns
ZNF333	2328.48	-0.310157	0.133705	-2.3197	0.0203569	0.212171	ns
ADGRE3	324.177	-1.8236	0.786635	-2.31823	0.0204369	0.212874	ns
ZCCHC24	275.04	-1.12435	0.485051	-2.318	0.0204491	0.212874	ns
GRIP2	7.93755	-1.43271	0.618264	-2.31731	0.0204871	0.21314	ns
PFDN1	427.008	-0.695448	0.300234	-2.31635	0.0205389	0.21355	ns
SEC63P1	83.9189	-0.932639	0.402705	-2.31593	0.0205619	0.21366	ns
CDCA2	300.679	1.19304	0.515431	2.31465	0.0206319	0.21409	ns
GNAI1	803.244	1.76241	0.761465	2.31449	0.0206407	0.21409	ns
ZCCHC12	48.9402	-2.03974	0.881218	-2.31468	0.0206304	0.21409	ns
PITPNC1	893.096	-0.898764	0.388449	-2.31372	0.0206829	0.214398	ns
HNRNPA1P53	8.92152	1.58618	0.68652	2.31046	0.0208627	0.215741	ns
NPIPB4	3977.44	-0.555766	0.240539	-2.31051	0.0208602	0.215741	ns
PBXIP1	6648.51	0.788422	0.34117	2.31093	0.0208365	0.215741	ns
RAVER1	2067.6	0.50382	0.21805	2.31057	0.0208567	0.215741	ns
MRRF	924.227	-0.316218	0.136908	-2.3097	0.0209046	0.215914	ns
RNF40	6417.51	-0.27769	0.120227	-2.30971	0.0209041	0.215914	ns
EPX	135.599	1.79652	0.777903	2.30944	0.0209194	0.215937	ns
SAYSD1	361.046	0.415383	0.17989	2.3091	0.0209383	0.216001	ns
ZNF664	3024.6	0.544634	0.235963	2.30813	0.0209918	0.216423	ns
ATP6V1H	2610.9	-0.360167	0.156101	-2.30728	0.0210394	0.216784	ns
RNF145	2336.96	-0.808854	0.350648	-2.30674	0.0210695	0.216834	ns
STAT4-AS1	4.45507	-2.98692	1.29479	-2.30689	0.0210612	0.216834	ns
CYB5R4	3407.36	-0.537486	0.233109	-2.30573	0.0211258	0.217284	ns
RAMACL	9.00453	-1.50164	0.651397	-2.30526	0.0211518	0.217421	ns
TEX10	3274.04	0.542948	0.235609	2.30444	0.0211978	0.217762	ns
CCDC15	545.571	0.600716	0.260732	2.30396	0.021225	0.217912	ns
POPDC2	55.9477	-0.986879	0.428579	-2.30268	0.0212969	0.218519	ns
PTPRH	229.266	-1.66281	0.722384	-2.30183	0.0213445	0.218877	ns
CDK13-DT	34.8528	-1.25576	0.545782	-2.30084	0.0214008	0.219117	ns
GMIP	6635.84	-0.692223	0.300899	-2.30052	0.021419	0.219117	ns
NABP1	3870.75	-0.970298	0.42166	-2.30114	0.0213839	0.219117	ns
RTTN	1638.93	-0.471125	0.204779	-2.30065	0.0214113	0.219117	ns
NFATC2	2203.74	1.03764	0.451214	2.29967	0.021467	0.219478	ns
CXCR5	6.25742	-2.7199	1.18314	-2.29889	0.0215113	0.219669	ns
GJA1P1	22.444	-1.25893	0.547576	-2.29911	0.0214989	0.219669	ns
RAP1BL	36.5943	-0.784783	0.341446	-2.29841	0.0215382	0.219813	ns
KLK1	31.8206	-2.08771	0.908659	-2.29758	0.0215859	0.220168	ns
FBXO42	3034.14	-0.370566	0.161421	-2.29565	0.0216959	0.221159	ns
COBLL1	702.897	1.4787	0.644218	2.29534	0.0217138	0.22121	ns
ZNF837	57.6731	1.09415	0.476789	2.29483	0.0217431	0.221377	ns
PLPPR2	1713.17	-1.06078	0.462326	-2.29444	0.0217652	0.221471	ns
CHST13	136.631	1.40768	0.613959	2.29279	0.0218604	0.221529	ns
CLEC2B	3077.2	0.860416	0.375086	2.29392	0.0217953	0.221529	ns
FOXO3B	154.099	0.843663	0.367808	2.29376	0.0218043	0.221529	ns
GNA14	32.9552	-1.82679	0.796675	-2.29302	0.021847	0.221529	ns
MINPP1	761.89	0.728188	0.317602	2.29277	0.0218612	0.221529	ns
PLA2G6	880.979	0.909092	0.396497	2.29281	0.021859	0.221529	ns
TFAP4	747.998	0.734665	0.320364	2.29322	0.0218354	0.221529	ns
STS	930.178	-0.989992	0.431863	-2.29237	0.0218841	0.22163	ns
EFR3A	4338.23	-0.527837	0.230289	-2.29207	0.0219017	0.221677	ns
PPP4R2P1	61.167	-0.677705	0.295751	-2.29147	0.0219363	0.221897	ns
CCDC57	2664.49	-0.988754	0.431609	-2.29085	0.0219719	0.222125	ns
RPL17P5	8.57532	-1.70181	0.743102	-2.29015	0.0220128	0.222386	ns
ZNF221	479.796	0.844745	0.368891	2.28996	0.0220235	0.222386	ns
TREML1	21.7318	1.63302	0.713258	2.28953	0.0220489	0.222511	ns
FPR2	867.558	-1.90544	0.832442	-2.28898	0.0220807	0.222701	ns
CCL22	7.23379	-2.83929	1.24078	-2.28831	0.0221193	0.222828	ns
PDPR2P	731.99	-0.471385	0.205992	-2.28837	0.0221159	0.222828	ns
DCAF8	301.44	-0.452838	0.197997	-2.28709	0.0221907	0.223286	ns
LYPD3	84.5628	-1.47375	0.64437	-2.28711	0.0221892	0.223286	ns
SLC13A4	106.082	-1.40377	0.613901	-2.28663	0.0222174	0.223423	ns
ACSM4	6.59481	-2.59603	1.1358	-2.28563	0.0222759	0.22357	ns
HEATR9	69.5448	-1.84492	0.807341	-2.28518	0.0223022	0.22357	ns
PLEKHH1	20.6128	1.12296	0.491485	2.28482	0.0223231	0.22357	ns
PXDN	2369.62	2.32177	1.01601	2.28518	0.0223021	0.22357	ns
SEC31B	3050.87	-0.641574	0.280762	-2.28512	0.0223061	0.22357	ns
SPPL2A	1675.2	-0.636677	0.278654	-2.28483	0.0223228	0.22357	ns
TMEM185B	1223.4	0.451787	0.197676	2.2855	0.0222837	0.22357	ns
ZNF780A	865.797	-0.978747	0.42843	-2.2845	0.0223422	0.223631	ns
CDH1	41.1718	1.18105	0.517048	2.28422	0.0223586	0.223632	ns
WDR11	6690.56	-0.435009	0.190455	-2.28405	0.0223684	0.223632	ns
ADAM22	250.176	1.34848	0.590615	2.28318	0.0224195	0.223678	ns
GIPC1	365.025	0.691766	0.303013	2.28296	0.0224328	0.223678	ns
INTS4	2349.33	-0.38719	0.169544	-2.28371	0.0223886	0.223678	ns
PTK7	2622.15	1.29549	0.567486	2.28287	0.0224382	0.223678	ns
TANK	4790.62	-0.751383	0.329074	-2.28333	0.0224111	0.223678	ns
AANAT	43.4671	-1.35027	0.59162	-2.28233	0.0224698	0.223811	ns
ADA	4686.34	1.16108	0.508799	2.282	0.0224894	0.223811	ns
THTPA	511.779	-0.614592	0.269324	-2.28198	0.0224906	0.223811	ns
OMA1	5.76982	-1.07511	0.471212	-2.28158	0.0225139	0.223913	ns
NXPE3	1595.96	-0.52344	0.229504	-2.28074	0.0225637	0.224278	ns
DPYD-AS1	10.4792	-1.47234	0.645758	-2.28002	0.0226063	0.224442	ns
TMX3	1245.82	-0.446093	0.195639	-2.28018	0.0225968	0.224442	ns
CRMP1	15.473	2.223	0.975345	2.2792	0.0226554	0.224799	ns
IFT46	403.623	0.592809	0.260124	2.27895	0.0226701	0.224816	ns
RAB11A	4763.13	0.466797	0.20489	2.27828	0.0227101	0.225082	ns
JHY	551.188	1.29771	0.569789	2.27752	0.022755	0.225397	ns
SPDYE5	1356.52	-0.659858	0.289929	-2.27593	0.0228501	0.226208	ns
ADAM20	54.9981	-1.25172	0.550077	-2.27554	0.0228734	0.226227	ns
ARHGAP27P1-BPTFP1-KPNA2P3	25.6383	-0.772429	0.339498	-2.27521	0.0228933	0.226227	ns
PGGT1B	1034.26	-0.544734	0.239441	-2.27502	0.0229047	0.226227	ns
STARD10	369.849	0.877063	0.385475	2.27528	0.0228892	0.226227	ns
TANGO2	771.804	-0.651426	0.28637	-2.27477	0.0229199	0.226247	ns
SLFN12L	17.152	-1.20425	0.529489	-2.27436	0.0229446	0.22636	ns
CCL1	57.2912	-3.37582	1.48475	-2.27366	0.0229865	0.226513	ns
MFSD8	733.387	-0.404824	0.17804	-2.27378	0.0229793	0.226513	ns
EVC2	161.828	2.58945	1.13908	2.27327	0.0230097	0.22653	ns
RPL10P9	180.527	-1.0844	0.477085	-2.27297	0.0230277	0.22653	ns
VPS16	2972.56	-0.423131	0.186141	-2.27317	0.0230157	0.22653	ns
ACBD5	2161.14	-0.389048	0.171305	-2.27108	0.0231424	0.226884	ns
EIF3K	12958.1	-0.429723	0.189284	-2.27026	0.0231917	0.226884	ns
GUCA1B	33.2685	-0.939732	0.413891	-2.27048	0.0231784	0.226884	ns
MID2	83.5893	2.43152	1.071	2.27033	0.0231874	0.226884	ns
RPL21P123	22.9198	-1.72524	0.759753	-2.27079	0.0231598	0.226884	ns
SLAMF9	32.8166	-1.81564	0.799494	-2.27098	0.0231479	0.226884	ns
TM4SF19-AS1	5.70649	-1.14342	0.503482	-2.27103	0.0231452	0.226884	ns
TNFRSF13C	14.2892	1.16133	0.511555	2.27019	0.0231959	0.226884	ns
ZMYND15	381.95	-1.91613	0.843309	-2.27216	0.023077	0.226884	ns
ZNF750	108.552	-1.29236	0.569022	-2.2712	0.0231348	0.226884	ns
GPR152	18.7216	1.27031	0.559762	2.26938	0.0232454	0.227109	ns
TBC1D23	1841.41	-0.411868	0.181476	-2.26955	0.0232352	0.227109	ns
CHST10	437.055	0.819993	0.361621	2.26754	0.023357	0.227422	ns
ELF2P4	5.65354	2.57555	1.13573	2.26775	0.0233446	0.227422	ns
H3-4	11.6592	-1.86912	0.824023	-2.26828	0.0233122	0.227422	ns
LIX1L-AS1	20.5041	-0.857555	0.378021	-2.26854	0.0232963	0.227422	ns
RPL29P15	4.9126	-2.19488	0.96778	-2.26796	0.0233319	0.227422	ns
SLC30A7	1587.27	-0.275843	0.121634	-2.26782	0.0233403	0.227422	ns
ACOT7	1486.87	0.822775	0.362887	2.26731	0.0233715	0.227435	ns
PRR12	8546.09	0.446866	0.197124	2.26692	0.0233948	0.227533	ns
MOB3C	550.931	-0.741458	0.32726	-2.26565	0.0234725	0.22805	ns
TSPYL2	6395.8	-0.936707	0.413444	-2.26562	0.0234746	0.22805	ns
EIF4A1P4	17.3815	-1.31978	0.582634	-2.2652	0.0235005	0.228136	ns
IFI44L	1881.14	2.0407	0.900952	2.26504	0.02351	0.228136	ns
MET	237.049	-1.93781	0.85569	-2.26462	0.0235362	0.228261	ns
PHTF2	1178.45	-0.5414	0.239365	-2.26182	0.0237088	0.229805	ns
SAMD10	126.762	0.940481	0.415901	2.26131	0.02374	0.229978	ns
MUC19	57.7108	-1.23985	0.548401	-2.26085	0.0237685	0.229994	ns
SMG6	3862.71	-0.357672	0.158197	-2.26093	0.0237634	0.229994	ns
BOLA3	109.606	0.608172	0.269031	2.2606	0.0237838	0.230013	ns
CSNK1A1	11475.8	-0.483443	0.213876	-2.26039	0.0237972	0.230013	ns
HIGD2AP2	14.758	-0.895417	0.39625	-2.25973	0.0238381	0.230019	ns
HPS5	2187.88	-0.400885	0.177377	-2.26008	0.0238163	0.230019	ns
TAF7L	7.73995	1.44602	0.63988	2.25983	0.0238315	0.230019	ns
CCNF	185.206	1.08769	0.481972	2.25675	0.0240234	0.230641	ns
KDM6B	15702.5	-0.865204	0.383139	-2.2582	0.0239334	0.230641	ns
KHSRP	12188	0.425635	0.188593	2.2569	0.0240143	0.230641	ns
NRBP1	5853.21	-0.422837	0.187333	-2.25714	0.0239992	0.230641	ns
RPL17P36	23.7017	-1.14071	0.505119	-2.2583	0.0239271	0.230641	ns
SCARNA7	14.7637	-0.865588	0.383412	-2.25759	0.0239711	0.230641	ns
TRABD2A	51.8388	-0.980588	0.434385	-2.25742	0.023982	0.230641	ns
UNC119	1754.09	-0.923764	0.409305	-2.25691	0.0240137	0.230641	ns
ZNF536	6.04951	-2.98023	1.32032	-2.2572	0.0239957	0.230641	ns
ERCC6L	236.908	0.650222	0.288164	2.25643	0.0240438	0.230707	ns
BAG2	219.203	1.38064	0.612026	2.25586	0.0240796	0.230731	ns
ING3	1404.54	-0.562862	0.249524	-2.25575	0.0240865	0.230731	ns
RILP	549.216	-0.619832	0.274729	-2.25616	0.0240606	0.230731	ns
FREM1	17.4139	2.42145	1.07456	2.25343	0.024232	0.231141	ns
KAT2B	1772.84	-0.598233	0.265461	-2.25357	0.0242234	0.231141	ns
NPC1L1	9.2909	-1.30192	0.57766	-2.25378	0.0242098	0.231141	ns
PDCL3P4	39.6918	-1.12493	0.499053	-2.25413	0.0241879	0.231141	ns
PGP	1107.36	-0.632815	0.280709	-2.25434	0.0241746	0.231141	ns
SLC22A25	6.80686	-4.54484	2.01693	-2.25335	0.0242371	0.231141	ns
SNX10	540.798	-0.8399	0.372634	-2.25395	0.0241991	0.231141	ns
ZNF793	222.96	1.48809	0.660064	2.25446	0.0241674	0.231141	ns
HDGF	6668.47	0.381199	0.169228	2.25257	0.0242863	0.231482	ns
GPR19	4.2367	1.71064	0.759527	2.25225	0.0243066	0.231547	ns
ASB16	41.2124	-0.911045	0.404637	-2.25152	0.0243529	0.231731	ns
DPF2	4233.4	0.417909	0.185597	2.2517	0.024341	0.231731	ns
SAMD1	69.743	1.20017	0.5334	2.25003	0.0244468	0.232495	ns
ACTG2	10.4627	-2.52073	1.12053	-2.24959	0.0244753	0.232637	ns
SEMA3B	150.166	-1.50325	0.668448	-2.24887	0.0245206	0.232939	ns
ABAT	361.297	-0.892279	0.396809	-2.24864	0.0245357	0.232953	ns
COLQ	116.937	-0.840598	0.374092	-2.24704	0.0246378	0.233793	ns
SLC11A1	7935.19	-1.83242	0.815613	-2.24668	0.0246604	0.233879	ns
NEK8	408.232	-0.661067	0.294307	-2.24618	0.0246924	0.234053	ns
ARFGAP1	2618.7	-0.449654	0.200585	-2.24171	0.0249802	0.236429	ns
H2BC13	15941	1.05902	0.472345	2.24204	0.0249585	0.236429	ns
IGFBP6	68.4545	1.16896	0.521477	2.24164	0.0249844	0.236429	ns
VAMP4	418.107	-0.359137	0.160246	-2.24117	0.0250152	0.23659	ns
DDAH2	4004.8	0.70279	0.313971	2.23839	0.0251954	0.236729	ns
EIF4HP1	62.6389	-0.746411	0.333328	-2.23927	0.0251382	0.236729	ns
ELOVL7	125.477	1.77785	0.794133	2.23873	0.0251738	0.236729	ns
HMGCS1	1543.55	0.598973	0.267495	2.23919	0.0251432	0.236729	ns
MLLT3	1383	1.72669	0.770795	2.24015	0.0250814	0.236729	ns
PLAAT3	185.819	-1.70372	0.760685	-2.23972	0.0251093	0.236729	ns
RERE	8033.94	0.393543	0.175806	2.23851	0.0251881	0.236729	ns
TMEM106A	1466	-0.505922	0.225849	-2.24009	0.025085	0.236729	ns
WDR45P1	130.04	-1.66424	0.742918	-2.24014	0.0250821	0.236729	ns
ZGPAT	313.032	-0.599794	0.267824	-2.23951	0.025123	0.236729	ns
ZNF544	2030.64	0.892014	0.398264	2.23976	0.0251068	0.236729	ns
ZNF71	501.697	0.624014	0.278701	2.23901	0.0251554	0.236729	ns
KYNU	2359.25	-1.35034	0.603486	-2.23757	0.0252493	0.236976	ns
POR	3909.91	-0.777763	0.347579	-2.23766	0.0252434	0.236976	ns
ANKRD42	705.328	-0.454346	0.203109	-2.23696	0.0252888	0.23711	ns
PRKAR2A	1688.65	-0.476922	0.213204	-2.23693	0.0252912	0.23711	ns
CROCC	1080.41	0.849258	0.379748	2.23637	0.0253272	0.237307	ns
VGLL3	7.75457	-2.59872	1.16212	-2.23618	0.0253399	0.237307	ns
RPL12P4	217.374	-0.7643	0.341852	-2.23576	0.0253676	0.237437	ns
KLRG1	213.533	1.33066	0.595498	2.23454	0.0254478	0.238058	ns
KLHL23	858.576	1.02746	0.459958	2.23382	0.0254949	0.238369	ns
ADRA2A	100.925	2.30501	1.0329	2.23159	0.0256419	0.238431	ns
ATP5ME	1488.94	-0.443488	0.198806	-2.23076	0.0256971	0.238431	ns
DGKA	5325.52	-0.516704	0.231546	-2.23154	0.0256452	0.238431	ns
IL17RE	329.995	1.74358	0.781897	2.22994	0.0257515	0.238431	ns
ITIH3	35.2575	-1.45484	0.652106	-2.23099	0.0256819	0.238431	ns
LHFPL6	141.23	1.73289	0.776092	2.23285	0.0255591	0.238431	ns
LYZ	276714	-1.54658	0.692967	-2.23183	0.0256263	0.238431	ns
MED7	567.671	-0.532555	0.238717	-2.2309	0.0256875	0.238431	ns
MYSM1	3683.58	-0.303019	0.135828	-2.2309	0.0256878	0.238431	ns
PALM	276.309	1.63375	0.732107	2.23158	0.0256427	0.238431	ns
PGRMC2	568.384	0.405828	0.181838	2.23181	0.0256273	0.238431	ns
PPP1R14A	53.1443	2.0629	0.924477	2.23143	0.0256529	0.238431	ns
ROR2	6.55776	-1.50742	0.675962	-2.23003	0.0257454	0.238431	ns
TMED7-TICAM2	6.76411	-1.17702	0.527576	-2.23099	0.0256817	0.238431	ns
TNIP3	21.1627	-2.74805	1.23131	-2.23181	0.0256278	0.238431	ns
TXNIP	68047.5	-0.808974	0.362717	-2.23032	0.0257263	0.238431	ns
ZNF610	180.358	1.27803	0.572716	2.23152	0.0256464	0.238431	ns
ZNF626	637.015	1.58962	0.712682	2.23047	0.0257161	0.238431	ns
BEX5	18.7491	2.86415	1.28483	2.2292	0.0258007	0.238602	ns
KIT	6082	1.28193	0.575104	2.22903	0.0258117	0.238602	ns
SLC22A4	696.801	-1.25281	0.562038	-2.22905	0.0258103	0.238602	ns
GPR85	27.4815	-2.50197	1.12276	-2.22841	0.025853	0.238726	ns
NKG7	1882.56	0.782707	0.351214	2.22858	0.0258421	0.238726	ns
EXD2	748.137	0.663587	0.29783	2.22807	0.0258757	0.238788	ns
SLC19A1	1384.61	0.738794	0.331611	2.2279	0.0258875	0.238788	ns
ARMC8	5186.11	-0.612763	0.275109	-2.22735	0.0259242	0.23886	ns
CLCF1	237.548	-1.32289	0.594183	-2.2264	0.0259874	0.23886	ns
CXXC1	3406.6	-0.44442	0.199709	-2.22534	0.0260585	0.23886	ns
EIF4EBP1	1387.79	0.514786	0.231364	2.225	0.026081	0.23886	ns
ENTPD4	5390.92	-0.475871	0.213712	-2.22669	0.0259678	0.23886	ns
KDM5A	10483.2	-0.405963	0.182267	-2.2273	0.0259271	0.23886	ns
MTHFD1P1	5.67947	1.4511	0.651613	2.22693	0.025952	0.23886	ns
NBPF14	1235.84	-0.734051	0.329877	-2.22522	0.0260662	0.23886	ns
OCSTAMP	44.5577	-1.56847	0.704971	-2.22487	0.02609	0.23886	ns
SLC35E3	653.73	-0.306034	0.137544	-2.22499	0.0260818	0.23886	ns
TMED7	497.195	-0.613803	0.27586	-2.22505	0.0260777	0.23886	ns
UBALD1	695.233	0.547288	0.245787	2.22668	0.025969	0.23886	ns
WDR18	1612.99	0.579156	0.260175	2.22602	0.0260126	0.23886	ns
ZBTB47	787.807	-0.798213	0.358551	-2.22622	0.0259993	0.23886	ns
TSPAN31	1041.11	-0.400634	0.180182	-2.22349	0.0261825	0.239451	ns
ZSCAN25	2216.37	-0.467591	0.210289	-2.22356	0.0261778	0.239451	ns
VCAM1	18.6577	-2.26889	1.02092	-2.2224	0.0262564	0.239998	ns
WDR25	531.689	-0.430517	0.193761	-2.2219	0.02629	0.240178	ns
FAT1	533.254	-2.18187	0.982534	-2.22066	0.026374	0.240356	ns
GPR68	16.8564	1.35657	0.610786	2.22102	0.0263496	0.240356	ns
KANK4	4.22316	1.96403	0.884468	2.22058	0.0263795	0.240356	ns
RAB40B	132.764	0.718225	0.323344	2.22124	0.0263346	0.240356	ns
TET2	20531.3	-0.658632	0.296566	-2.22086	0.0263603	0.240356	ns
KIF26B	607.777	-1.44709	0.65193	-2.2197	0.0264394	0.240647	ns
PRXL2A	253.305	1.99985	0.900951	2.21971	0.0264382	0.240647	ns
CALD1	63.8912	-1.27897	0.576843	-2.21719	0.0266103	0.241571	ns
CEP126	118.864	1.91217	0.862253	2.21764	0.0265794	0.241571	ns
ESAM	431.61	1.77426	0.800278	2.21706	0.026619	0.241571	ns
MAP2K3	5774.65	-0.514951	0.232251	-2.21721	0.0266085	0.241571	ns
PCNX2	1965.36	1.05883	0.477604	2.21697	0.0266254	0.241571	ns
SMG1P3	2016.09	-0.455651	0.205457	-2.21774	0.0265723	0.241571	ns
DMD	139.043	-1.87812	0.847244	-2.21673	0.0266413	0.241587	ns
JMJD7	6.46194	-1.45392	0.656075	-2.21609	0.0266854	0.241713	ns
PARL	575.328	-0.456676	0.206089	-2.21591	0.0266975	0.241713	ns
PRADX	69.8077	-1.74766	0.788589	-2.21618	0.026679	0.241713	ns
ELF3-AS1	44.1879	-0.777934	0.351164	-2.2153	0.0267393	0.24185	ns
GTF2F2	784.808	-0.396041	0.178794	-2.21508	0.0267548	0.24185	ns
MSANTD1	23.262	-1.15456	0.521182	-2.21527	0.0267414	0.24185	ns
FRS2	928.498	-0.594971	0.268642	-2.21474	0.026778	0.24188	ns
XKR6	65.4395	2.7694	1.25051	2.21462	0.0267863	0.24188	ns
RPL10P7	3.9768	-2.21887	1.00221	-2.21398	0.02683	0.242147	ns
CARNMT1	828.207	0.488695	0.220788	2.21341	0.0268691	0.242247	ns
HAUS1P1	8.07291	-3.3068	1.49412	-2.21321	0.0268835	0.242247	ns
RFFL	692.615	-0.471907	0.213221	-2.21322	0.0268822	0.242247	ns
PDZD9	25.0078	-1.04162	0.470726	-2.21279	0.0269122	0.242379	ns
CLASRP	6224.28	-0.579852	0.26212	-2.21216	0.0269557	0.242517	ns
KCTD9P1	66.7723	-1.26493	0.571765	-2.21233	0.026944	0.242517	ns
NDRG4	21.3746	1.14464	0.517512	2.21182	0.0269793	0.242602	ns
CDH20	7.88691	-3.57314	1.61632	-2.21066	0.0270595	0.243195	ns
CACHD1	275.296	1.63504	0.739723	2.21033	0.027082	0.243271	ns
HMGN3	1274.22	0.457881	0.207186	2.21	0.027105	0.24335	ns
ANKRD12	10720.5	-0.550373	0.249113	-2.20933	0.027152	0.243577	ns
ATP6V0B	7179.47	-0.579548	0.26233	-2.20923	0.0271587	0.243577	ns
GTF2IRD2	95.3792	-0.73916	0.334655	-2.20872	0.0271941	0.243767	ns
PIGB	619.72	-0.417546	0.18908	-2.2083	0.0272231	0.2439	ns
MLF 1.00	197.282	1.35023	0.611669	2.20745	0.0272823	0.244083	ns
RPS29P5	4.48693	-1.27498	0.577504	-2.20774	0.0272626	0.244083	ns
TLCD5	69.5469	2.52673	1.14467	2.2074	0.0272863	0.244083	ns
RNASEH2A	4.58175	-1.08953	0.493792	-2.20646	0.0273518	0.244542	ns
PDXP	14.8949	1.12528	0.510099	2.20599	0.0273844	0.244579	ns
PHOSPHO1	198.287	-1.72534	0.782098	-2.20604	0.027381	0.244579	ns
NOD2	2630.02	-1.46759	0.665468	-2.20535	0.0274293	0.244852	ns
GLA	2546.69	-0.596972	0.270806	-2.20442	0.0274945	0.244925	ns
HOXA1	273.192	-1.47784	0.670387	-2.20446	0.0274922	0.244925	ns
PRMT5-AS1	10.7061	-1.28229	0.581585	-2.20482	0.0274669	0.244925	ns
RPS12P23	6.66106	-1.36671	0.619923	-2.20464	0.0274792	0.244925	ns
CR1	7931.14	-1.66218	0.754533	-2.20292	0.0276001	0.245149	ns
HGS	5624.94	-0.540007	0.245162	-2.20265	0.0276196	0.245149	ns
IDI1	1637.88	-0.539146	0.244697	-2.20332	0.027572	0.245149	ns
PPP1R16A	383.271	0.845219	0.383706	2.20278	0.0276104	0.245149	ns
RNF135	1256.21	-0.713512	0.32382	-2.20342	0.0275654	0.245149	ns
RPGRIP1	148.709	-1.50649	0.68362	-2.2037	0.0275457	0.245149	ns
SLC7A8	134.466	1.55923	0.707824	2.20285	0.0276055	0.245149	ns
DCP2	2899.4	-0.553601	0.251394	-2.20213	0.0276563	0.245262	ns
ETV6	7888.78	0.513913	0.233378	2.20206	0.0276609	0.245262	ns
DNAJC5B	53.1933	-1.98227	0.900725	-2.20075	0.0277537	0.245831	ns
PPP1R1A	30.4161	-1.24811	0.56713	-2.20075	0.0277537	0.245831	ns
ALG1L5P	4.50295	-2.45207	1.11447	-2.20021	0.0277919	0.245845	ns
ANKRD55	19.0259	-1.77324	0.80609	-2.1998	0.0278211	0.245845	ns
CALCOCO1	3951.65	-0.447332	0.203333	-2.19999	0.0278073	0.245845	ns
EPHB4	1297.59	1.19584	0.543741	2.19928	0.0278582	0.245845	ns
INSYN2B	392.465	-0.870034	0.395604	-2.19925	0.02786	0.245845	ns
PDLIM3	8.14987	-1.66641	0.757832	-2.19891	0.0278842	0.245845	ns
TMEM168	1195.41	-0.593865	0.269932	-2.20005	0.0278031	0.245845	ns
VPS13B	19743.6	-0.398324	0.181096	-2.19951	0.0278414	0.245845	ns
ZNF778	1032.37	-0.776454	0.353079	-2.1991	0.0278711	0.245845	ns
CAMK1G	18.4494	-2.26846	1.03187	-2.19839	0.0279214	0.245869	ns
PDCL3P5	6.27681	1.22092	0.555393	2.1983	0.0279277	0.245869	ns
SLC6A7	16.2043	-2.08503	0.948486	-2.19827	0.0279299	0.245869	ns
HPS1	3406.84	-0.367421	0.16717	-2.19788	0.0279574	0.245985	ns
GPR18	398.749	-0.75107	0.341933	-2.19654	0.028053	0.2467	ns
PTPN11P2	94.7364	-0.73955	0.336722	-2.19632	0.0280688	0.246712	ns
COL15A1	22.8442	-1.36121	0.619826	-2.19612	0.0280836	0.246716	ns
RPL7P21	41.195	-0.88863	0.404726	-2.19563	0.0281184	0.246895	ns
TBX18	7.48224	-2.67566	1.21881	-2.19531	0.0281412	0.24697	ns
PTK6	224.773	-1.17304	0.534489	-2.19469	0.0281861	0.247237	ns
LRRC7	33.1362	1.99163	0.907571	2.19446	0.0282025	0.247254	ns
AGAP9	4502.07	-0.683682	0.311601	-2.19409	0.0282286	0.247357	ns
CSNK1D	15115.6	-0.694729	0.316683	-2.19377	0.0282519	0.247435	ns
GNPTG	2297.97	-0.404233	0.184292	-2.19344	0.0282757	0.247517	ns
LINC02908	313.599	-1.13705	0.518452	-2.19317	0.028295	0.24756	ns
SCARB1	1764.27	0.567043	0.258639	2.19241	0.0283497	0.247911	ns
GNMT	154.693	-0.820024	0.374231	-2.19122	0.0284355	0.248211	ns
NECAB2	12.6965	-2.22504	1.01541	-2.19126	0.0284328	0.248211	ns
RNFT1P3	8.41665	-2.21633	1.01139	-2.19138	0.0284243	0.248211	ns
TANC1	832.295	1.69004	0.771308	2.19114	0.0284417	0.248211	ns
LAGE3	362.371	0.641476	0.293001	2.18933	0.0285727	0.248847	ns
MGP	17.2444	-1.35191	0.617418	-2.18961	0.0285523	0.248847	ns
RPL21P44	4.20572	-1.7226	0.786762	-2.18948	0.0285617	0.248847	ns
RRN3P2	25.5345	-0.773317	0.353137	-2.18985	0.028535	0.248847	ns
OR52N4	41.9904	-1.32268	0.604232	-2.18903	0.0285945	0.248853	ns
ZNF346	703.403	-0.335892	0.153451	-2.18892	0.0286023	0.248853	ns
GNG11	66.3218	2.36742	1.08252	2.18696	0.0287454	0.249845	ns
NUP85	2408.4	-0.344926	0.157714	-2.18703	0.0287404	0.249845	ns
COX18	525.4	-0.425315	0.194535	-2.18632	0.0287925	0.250001	ns
SPDYA	18.782	-1.18706	0.542941	-2.18635	0.0287898	0.250001	ns
RGS16	34.2874	-1.56925	0.717841	-2.18606	0.028811	0.250035	ns
APH1B	876.312	-0.535633	0.245172	-2.18472	0.0289092	0.250129	ns
ASTL	177.439	-1.34512	0.615568	-2.18517	0.0288767	0.250129	ns
CACNG4	4.48395	-2.12966	0.97447	-2.18546	0.0288551	0.250129	ns
CCDC171	1106	0.985203	0.450786	2.18552	0.0288505	0.250129	ns
FAM21FP	138.413	-0.886044	0.405541	-2.18485	0.0289002	0.250129	ns
LYST	24386.4	-1.18062	0.540303	-2.1851	0.0288815	0.250129	ns
UBE2C	527.247	1.21868	0.557892	2.18444	0.0289301	0.250183	ns
EHD3	625.897	1.13091	0.517983	2.1833	0.029014	0.250763	ns
SERPINF2	139.923	-0.914234	0.41879	-2.18304	0.0290331	0.250763	ns
SPAG4	143.451	-0.953214	0.436692	-2.18281	0.02905	0.250763	ns
SRM	3225.38	0.675385	0.309422	2.18273	0.0290556	0.250763	ns
MAP3K2	4682.25	-0.610349	0.279684	-2.18228	0.029089	0.2508	ns
STAT1	8931.98	0.733936	0.336287	2.18247	0.029075	0.2508	ns
TPM2	2047.55	1.17391	0.538186	2.18123	0.0291664	0.25134	ns
SAR1A	2546.96	-0.575679	0.263952	-2.181	0.0291834	0.251361	ns
PPP2R3B	917.522	0.640295	0.293613	2.18074	0.0292024	0.251399	ns
CTNS-AS1	9.40654	-1.33605	0.612958	-2.17967	0.029282	0.251693	ns
HNRNPA1P34	4.84594	1.85263	0.850031	2.17948	0.029296	0.251693	ns
MYBPHL	4.50731	-1.89261	0.868292	-2.1797	0.0292798	0.251693	ns
TBC1D8	2953.4	-1.11328	0.51066	-2.18008	0.0292518	0.251693	ns
[truncated: 15,168 more rows]

## Sheet: Supplemental Table 1C
Carroll Lab Primary TP53 Mutant vs Wildtype RNA Sequencing: GSEA
Pathway	statistic	p.value	significance	score
REACTOME_RECYCLING_OF_BILE_ACIDS_AND_SALTS	-4.04967	0.000368068	Down	-3.43407
REACTOME_MIRO_GTPASE_CYCLE	-4.18344	0.000432847	Down	-3.36367
WP_NANOPARTICLE_TRIGGERED_AUTOPHAGIC_CELL_DEATH	-3.64995	0.00138177	Down	-2.85956
HASLINGER_B_CLL_WITH_17P13_DELETION	-3.43641	0.00186686	Down	-2.72889
WP_HOSTPATHOGEN_INTERACTION_OF_HUMAN_CORONAVIRUSES_AUTOPHAGY	-3.55222	0.00283892	Down	-2.54685
TURASHVILI_BREAST_CARCINOMA_DUCTAL_VS_LOBULAR_DN	-3.445	0.00301486	Down	-2.52073
REACTOME_BETA_DEFENSINS	-3.19966	0.00352362	Down	-2.45301
LEE_LIVER_CANCER_MYC_DN	-3.164	0.00373231	Down	-2.42802
REACTOME_INTERLEUKIN_23_SIGNALING	-3.04221	0.00510077	Down	-2.29236
REACTOME_CREB1_PHOSPHORYLATION_THROUGH_THE_ACTIVATION_OF_CAMKII_CAMKK_CAMKIV_CASCASDE	-3.07322	0.00595649	Down	-2.22501
KEGG_DRUG_METABOLISM_OTHER_ENZYMES	-3.0302	0.0070738	Down	-2.15035
IM_SREBF1A_TARGETS	-2.99854	0.00824234	Down	-2.08395
KEGG_REGULATION_OF_AUTOPHAGY	-3.12368	0.00886198	Down	-2.05247
REACTOME_TERMINAL_PATHWAY_OF_COMPLEMENT	-2.80516	0.00955335	Down	-2.01984
REACTOME_DEFECTIVE_CSF2RB_CAUSES_SMDP5	-2.78739	0.010648	Down	-1.97273
BIOCARTA_LECTIN_PATHWAY	-2.82268	0.0111676	Down	-1.95204
BIOCARTA_CLASSIC_PATHWAY	-2.70826	0.0118807	Down	-1.92516
REACTOME_DEFECTIVE_C1GALT1C1_CAUSES_TNPS	-2.83603	0.0120262	Down	-1.91987
BANDRES_RESPONSE_TO_CARMUSTIN_WITHOUT_MGMT_48HR_UP	-2.67477	0.0127279	Down	-1.89524
GARGALOVIC_RESPONSE_TO_OXIDIZED_PHOSPHOLIPIDS_LIGHTGREEN_DN	-2.91962	0.0128675	Down	-1.8905
REACTOME_TRIGLYCERIDE_BIOSYNTHESIS	-2.64352	0.0136978	Down	-1.86335
WENG_POR_DOSAGE	-2.69217	0.0150907	Down	-1.82129
IGARASHI_ATF4_TARGETS_UP	-2.75053	0.0163043	Down	-1.7877
REACTOME_BILE_ACID_AND_BILE_SALT_METABOLISM	-2.6127	0.0163674	Down	-1.78602
WP_REGUCALCIN_IN_PROXIMAL_TUBULE_EPITHELIAL_KIDNEY_CELLS	-2.57813	0.0166513	Down	-1.77855
REACTOME_RHOT1_GTPASE_CYCLE	-2.69297	0.0167023	Down	-1.77722
REACTOME_COENZYME_A_BIOSYNTHESIS	-2.53507	0.0172516	Down	-1.76317
NEBEN_AML_WITH_FLT3_OR_NRAS_UP	-2.64818	0.0183776	Down	-1.73571
REACTOME_VITAMIN_B1_THIAMIN_METABOLISM	-2.50632	0.0189955	Down	-1.72135
WP_AUTOPHAGY	-2.55863	0.0191371	Down	-1.71812
BIOCARTA_COMP_PATHWAY	-2.51879	0.0196661	Down	-1.70628
WP_COMPLEMENT_ACTIVATION	-2.5215	0.0198582	Down	-1.70206
REACTOME_RETROGRADE_TRANSPORT_AT_THE_TRANS_GOLGI_NETWORK	-2.45596	0.0206275	Down	-1.68555
REACTOME_DEFENSINS	-2.43843	0.0215073	Down	-1.66741
KEGG_STARCH_AND_SUCROSE_METABOLISM	-2.48053	0.0223524	Down	-1.65068
BIOCARTA_ALTERNATIVE_PATHWAY	-2.48954	0.0226872	Down	-1.64422
REACTOME_RETINOID_CYCLE_DISEASE_EVENTS	-2.55088	0.0235398	Down	-1.6282
KINNEY_DNMT1_METHYLATION_TARGETS	-2.51751	0.0240124	Down	-1.61956
BRUNEAU_SEPTATION_VENTRICULAR	-2.55263	0.0246141	Down	-1.60882
NADERI_BREAST_CANCER_PROGNOSIS_DN	-2.4197	0.0247626	Down	-1.6062
HUMMERICH_BENIGN_SKIN_TUMOR_DN	-2.43165	0.0251723	Down	-1.59908
IGLESIAS_E2F_TARGETS_DN	-2.41458	0.0258501	Down	-1.58754
SCHAVOLT_TARGETS_OF_TP53_AND_TP63	-2.47261	0.0267041	Down	-1.57342
REACTOME_CHYLOMICRON_ASSEMBLY	-2.40504	0.0278767	Down	-1.55476
KEGG_RETINOL_METABOLISM	-2.3256	0.0279254	Down	-1.554
REACTOME_DEFECTIVE_GALNT3_CAUSES_HFTC	-2.3955	0.0279733	Down	-1.55326
REACTOME_LDL_REMODELING	-2.38701	0.0285753	Down	-1.54401
MYLLYKANGAS_AMPLIFICATION_HOT_SPOT_29	-2.37386	0.0297375	Down	-1.5267
NAKAMURA_BRONCHIAL_AND_BRONCHIOLAR_EPITHELIA	-2.3996	0.0305892	Down	-1.51443
LY_AGING_MIDDLE_UP	-2.34289	0.0308115	Down	-1.51129
LY_AGING_OLD_UP	-2.29183	0.0322743	Down	-1.49114
GAZDA_DIAMOND_BLACKFAN_ANEMIA_MYELOID_UP	-2.33449	0.0328187	Down	-1.48388
DONATO_CELL_CYCLE_TRETINOIN	-2.31376	0.0341145	Down	-1.46706
WP_MED_AND_PSEUDOACHONDROPLASIA_GENES	-2.27843	0.0342388	Down	-1.46548
REACTOME_UPTAKE_AND_FUNCTION_OF_ANTHRAX_TOXINS	-2.23965	0.0353436	Down	-1.45169
WP_SECRETION_OF_HYDROCHLORIC_ACID_IN_PARIETAL_CELLS	-2.26795	0.0359065	Down	-1.44483
REACTOME_LOSS_OF_MECP2_BINDING_ABILITY_TO_THE_NCOR_SMRT_COMPLEX	-2.21496	0.0362597	Down	-1.44058
WIEMANN_TELOMERE_SHORTENING_AND_CHRONIC_LIVER_DAMAGE_DN	-2.27252	0.0362675	Down	-1.44048
REACTOME_TRANSLATION_OF_REPLICASE_AND_ASSEMBLY_OF_THE_REPLICATION_TRANSCRIPTION_COMPLEX	-2.30994	0.0362845	Down	-1.44028
REACTOME_LOSS_OF_FUNCTION_OF_MECP2_IN_RETT_SYNDROME	-2.21664	0.0363327	Down	-1.4397
REACTOME_SYNTHESIS_SECRETION_AND_INACTIVATION_OF_GLUCOSE_DEPENDENT_INSULINOTROPIC_POLYPEPTIDE_GIP	-2.26135	0.0367884	Down	-1.43429
REACTOME_ROLE_OF_ABL_IN_ROBO_SLIT_SIGNALING	-2.19779	0.038833	Down	-1.4108
BIOCARTA_LEPTIN_PATHWAY	-2.26204	0.041473	Down	-1.38223
WEBER_METHYLATED_LCP_IN_FIBROBLAST_UP	-2.15943	0.0416286	Down	-1.38061
WP_QUERCETIN_AND_NFKB_AP1_INDUCED_APOPTOSIS	-2.18505	0.042296	Down	-1.3737
REACTOME_TACHYKININ_RECEPTORS_BIND_TACHYKININS	-2.20257	0.0432118	Down	-1.3644
WP_15Q112_COPY_NUMBER_VARIATION_SYNDROME	-2.14288	0.0440657	Down	-1.3559
REACTOME_DISEASES_ASSOCIATED_WITH_SURFACTANT_METABOLISM	-2.10125	0.0457896	Down	-1.33923
REACTOME_ANTIMICROBIAL_PEPTIDES	-2.0837	0.0472012	Down	-1.32605
REACTOME_THE_CANONICAL_RETINOID_CYCLE_IN_RODS_TWILIGHT_VISION	-2.13173	0.0473846	Down	-1.32436
REACTOME_COPII_MEDIATED_VESICLE_TRANSPORT	-2.0967	0.0480898	Down	-1.31795
REACTOME_KERATAN_SULFATE_DEGRADATION	-2.08444	0.048492	Down	-1.31433
REACTOME_ENERGY_DEPENDENT_REGULATION_OF_MTOR_BY_LKB1_AMPK	-2.06041	0.0494189	Down	-1.30611
KIM_ALL_DISORDERS_DURATION_CORR_UP	-2.15004	0.0508217	ns	-1.29395
REACTOME_DECTIN_2_FAMILY	-2.07214	0.0508951	ns	-1.29332
YAMASHITA_SILENCED_BY_METHYLATION	-2.11616	0.0529487	ns	-1.27615
REACTOME_ACTIVATION_OF_C3_AND_C5	-2.06581	0.0533855	ns	-1.27258
KEGG_SNARE_INTERACTIONS_IN_VESICULAR_TRANSPORT	-2.0817	0.0539327	ns	-1.26815
GARGALOVIC_RESPONSE_TO_OXIDIZED_PHOSPHOLIPIDS_PURPLE_DN	-2.02307	0.0539771	ns	-1.26779
REACTOME_INTERLEUKIN_36_PATHWAY	-2.04737	0.0543606	ns	-1.26472
SARRY Autophagy	-2.02575	0.0553462	ns	-1.25691
MOOTHA_VOXPHOS	-1.97248	0.0563455	ns	-1.24914
ISHIDA_TARGETS_OF_SYT_SSX_FUSIONS	-2.01441	0.0563772	ns	-1.2489
WP_NEURODEGENERATION_WITH_BRAIN_IRON_ACCUMULATION_NBIA_SUBTYPES_PATHWAY	-1.99092	0.0564573	ns	-1.24828
REACTOME_INTERLEUKIN_RECEPTOR_SHC_SIGNALING	-2.02669	0.0576293	ns	-1.23936
REACTOME_SEROTONIN_AND_MELATONIN_BIOSYNTHESIS	-1.99406	0.0584199	ns	-1.23344
KEGG_CARDIAC_MUSCLE_CONTRACTION	-2.12199	0.0584289	ns	-1.23337
REACTOME_DEFECTIVE_B4GALT1_CAUSES_B4GALT1_CDG_CDG_2D	-1.99165	0.0587955	ns	-1.23066
REACTOME_TERMINATION_OF_O_GLYCAN_BIOSYNTHESIS	-2.02904	0.0595792	ns	-1.22491
SCHWAB_TARGETS_OF_BMYB_POLYMORPHIC_VARIANTS_DN	-2.01914	0.0596642	ns	-1.22429
REACTOME_CAMK_IV_MEDIATED_PHOSPHORYLATION_OF_CREB	-2.03327	0.0598939	ns	-1.22262
REACTOME_THE_RETINOID_CYCLE_IN_CONES_DAYLIGHT_VISION	-1.96188	0.0604196	ns	-1.21882
HOFFMAN_CLOCK_TARGETS_DN	-1.96639	0.0620117	ns	-1.20753
BIOCARTA_RAC1_PATHWAY	-1.94515	0.0635289	ns	-1.19703
PID_FAS_PATHWAY	-1.95753	0.0639166	ns	-1.19439
SARTIPY_NORMAL_AT_INSULIN_RESISTANCE_DN	-2.00332	0.0646021	ns	-1.18975
REACTOME_MAP3K8_TPL2_DEPENDENT_MAPK1_3_ACTIVATION	-2.01524	0.0646862	ns	-1.18919
SMID_BREAST_CANCER_RELAPSE_IN_LIVER_UP	-1.91397	0.0661595	ns	-1.17941
WP_MITOCHONDRIAL_COMPLEX_IV_ASSEMBLY	-2.00159	0.0663505	ns	-1.17816
REACTOME_DEFECTIVE_CHST6_CAUSES_MCDC1	-1.94135	0.0666581	ns	-1.17615
WP_NEUROINFLAMMATION	-1.98756	0.0674178	ns	-1.17123
BIOCARTA_MTOR_PATHWAY	-1.90597	0.0683248	ns	-1.16542
REACTOME_DEFECTIVE_ST3GAL3_CAUSES_MCT12_AND_EIEE15	-1.94314	0.06922	ns	-1.15977
CLIMENT_BREAST_CANCER_COPY_NUMBER_DN	-1.93342	0.0696274	ns	-1.15722
REACTOME_CS_DS_DEGRADATION	-1.90965	0.0700201	ns	-1.15478
REACTOME_SYNTHESIS_OF_IP2_IP_AND_INS_IN_THE_CYTOSOL	-1.89571	0.0701862	ns	-1.15375
SMID_BREAST_CANCER_RELAPSE_IN_LUNG_DN	-1.87953	0.0718583	ns	-1.14352
KEGG_OTHER_GLYCAN_DEGRADATION	-1.87838	0.0720685	ns	-1.14225
REACTOME_HYALURONAN_METABOLISM	-1.88216	0.0720848	ns	-1.14216
KUMAMOTO_RESPONSE_TO_NUTLIN_3A_UP	-1.91688	0.0725764	ns	-1.1392
WP_DEGRADATION_PATHWAY_OF_SPHINGOLIPIDS_INCLUDING_DISEASES	-1.88949	0.0726757	ns	-1.13861
SALVADOR_MARTIN_PEDIATRIC_TBD_ANTI_TNF_THERAPY_NONRESPONDER_POST_TREATMENT_DN	-1.8825	0.0731943	ns	-1.13552
TERAO_AOX4_TARGETS_HG_UP	-1.85896	0.0740673	ns	-1.13037
REACTOME_LIPOPHAGY	-1.92893	0.0742964	ns	-1.12903
REACTOME_SYNTHESIS_OF_PIPS_AT_THE_LATE_ENDOSOME_MEMBRANE	-1.86858	0.0749027	ns	-1.1255
BIOCARTA_TNFR2_PATHWAY	-1.87905	0.0754553	ns	-1.12231
WP_SARSCOV2_REPLICATION_ORGANELLE_FORMATION	-1.91432	0.0754743	ns	-1.1222
REACTOME_THE_ACTIVATION_OF_ARYLSULFATASES	-1.91772	0.0755275	ns	-1.12189
REACTOME_REGULATION_OF_TLR_BY_ENDOGENOUS_LIGAND	-1.85003	0.0758261	ns	-1.12018
NIKOLSKY_BREAST_CANCER_20Q11_AMPLICON	-1.90605	0.0765337	ns	-1.11615
WONG_ENDOMETRIAL_CANCER_LATE	-1.90517	0.0769425	ns	-1.11383
REACTOME_ERYTHROPOIETIN_ACTIVATES_PHOSPHOINOSITIDE_3_KINASE_PI3K	-1.90236	0.0770749	ns	-1.11309
REACTOME_OREXIN_AND_NEUROPEPTIDES_FF_AND_QRFP_BIND_TO_THEIR_RESPECTIVE_RECEPTORS	-1.92402	0.0775441	ns	-1.11045
REACTOME_ACTIVATED_NTRK2_SIGNALS_THROUGH_PI3K	-1.87876	0.0782522	ns	-1.1065
REACTOME_GLYCOSPHINGOLIPID_METABOLISM	-1.83602	0.0789226	ns	-1.1028
BIOCARTA_RHODOPSIN_PATHWAY	-1.83648	0.0790657	ns	-1.10201
PID_TRAIL_PATHWAY	-1.82942	0.079718	ns	-1.09844
WP_ETHANOL_METABOLISM_PRODUCTION_OF_ROS_BY_CYP2E1	-1.80842	0.0815122	ns	-1.08878
KEGG_COMPLEMENT_AND_COAGULATION_CASCADES	-1.8118	0.0825925	ns	-1.08306
SUMI_HNF4A_TARGETS	-1.84153	0.0835263	ns	-1.07818
REACTOME_REGULATION_OF_SIGNALING_BY_CBL	-1.85078	0.0838449	ns	-1.07652
BERNARD_PPAPDC1B_TARGETS_UP	-1.86776	0.0839063	ns	-1.07621
REACTOME_NUCLEOTIDE_CATABOLISM	-1.79241	0.0840156	ns	-1.07564
PID_LPA4_PATHWAY	-1.83063	0.0842982	ns	-1.07418
WP_CATALYTIC_CYCLE_OF_MAMMALIAN_FLAVINCONTAINING_MONOOXYGENASES_FMOS	-1.78821	0.0847511	ns	-1.07185
REACTOME_TRANS_GOLGI_NETWORK_VESICLE_BUDDING	-1.80362	0.0847923	ns	-1.07164
BIOCARTA_TALL1_PATHWAY	-1.80357	0.0877604	ns	-1.0567
REACTOME_DEFECTIVE_CHSY1_CAUSES_TPBS	-1.77378	0.0889031	ns	-1.05108
WP_STING_PATHWAY_IN_KAWASAKILIKE_DISEASE_AND_COVID19	-1.76677	0.0890783	ns	-1.05023
WP_NONALCOHOLIC_FATTY_LIVER_DISEASE	-1.80441	0.0902198	ns	-1.0447
WP_GAMMAGLUTAMYL_CYCLE_FOR_THE_BIOSYNTHESIS_AND_DEGRADATION_OF_GLUTATHIONE_INCLUDING_DISEASES	-1.7968	0.0907082	ns	-1.04235
WP_COMPLEMENT_AND_COAGULATION_CASCADES	-1.77066	0.090881	ns	-1.04153
WP_ESTROGEN_METABOLISM	-1.76567	0.0909706	ns	-1.0411
REACTOME_IKK_COMPLEX_RECRUITMENT_MEDIATED_BY_RIP1	-1.79673	0.0934409	ns	-1.02946
REACTOME_REGULATION_OF_INNATE_IMMUNE_RESPONSES_TO_CYTOSOLIC_DNA	-1.77155	0.0939004	ns	-1.02733
MIZUSHIMA_AUTOPHAGOSOME_FORMATION	-1.80167	0.0952221	ns	-1.02126
REACTOME_ACTIVATION_OF_RAC1_DOWNSTREAM_OF_NMDARS	-1.73822	0.0962073	ns	-1.01679
REACTOME_RESPIRATORY_ELECTRON_TRANSPORT	-1.7706	0.0966562	ns	-1.01477
WP_OXIDATIVE_PHOSPHORYLATION	-1.76752	0.0967712	ns	-1.01425
WP_EBSTEINBARR_VIRUS_LMP1_SIGNALING	-1.76512	0.0969254	ns	-1.01356
REACTOME_INTRA_GOLGI_TRAFFIC	-1.71775	0.0974487	ns	-1.01122
NICK_RESPONSE_TO_PROC_TREATMENT_UP	-1.7203	0.0976906	ns	-1.01015
REACTOME_CARGO_CONCENTRATION_IN_THE_ER	-1.75375	0.0979899	ns	-1.00882
REACTOME_SYNTHESIS_OF_PIPS_AT_THE_GOLGI_MEMBRANE	-1.7173	0.09805	ns	-1.00855
REACTOME_LEUKOTRIENE_RECEPTORS	-1.71548	0.0981307	ns	-1.0082
KEGG_PHOSPHATIDYLINOSITOL_SIGNALING_SYSTEM	-1.71998	0.0986721	ns	-1.00581
WP_UREA_CYCLE_AND_RELATED_DISEASES	-1.78735	0.0987557	ns	-1.00544
REACTOME_CHYLOMICRON_REMODELING	-1.73609	0.0999117	ns	-1.00038
WP_CANONICAL_NFKB_PATHWAY	-1.73768	0.100677	ns	-0.997068
NAKAMURA_LUNG_CANCER_DIFFERENTIATION_MARKERS	-1.75655	0.101386	ns	-0.99402
REACTOME_PYRIMIDINE_CATABOLISM	-1.75844	0.101643	ns	-0.992921
ZEILSTRA_CD44_TARGETS_UP	-1.71965	0.101933	ns	-0.991684
SATOH_COLORECTAL_CANCER_MYC_DN	-1.68743	0.102733	ns	-0.988288
REACTOME_PYROPTOSIS	-1.72212	0.103435	ns	-0.985333
BACOLOD_RESISTANCE_TO_ALKYLATING_AGENTS_UP	-1.69598	0.103653	ns	-0.98442
REACTOME_COMPLEMENT_CASCADE	-1.71959	0.104138	ns	-0.98239
REACTOME_HYDROLYSIS_OF_LPC	-1.67887	0.104486	ns	-0.980941
WP_ELECTRON_TRANSPORT_CHAIN_OXPHOS_SYSTEM_IN_MITOCHONDRIA	-1.72961	0.104786	ns	-0.979696
REACTOME_BETA_OXIDATION_OF_PRISTANOYL_COA	-1.68331	0.105553	ns	-0.976527
PID_IL1_PATHWAY	-1.69569	0.1057	ns	-0.975924
REACTOME_ACTIVATION_OF_CASPASES_THROUGH_APOPTOSOME_MEDIATED_CLEAVAGE	-1.74786	0.105792	ns	-0.975549
REACTOME_COMPLEX_I_BIOGENESIS	-1.71089	0.107126	ns	-0.970107
WP_MBDNF_AND_PROBDNF_REGULATION_OF_GABA_NEUROTRANSMISSION	-1.70181	0.10739	ns	-0.969037
WP_MAPK_AND_NFKB_SIGNALING_PATHWAYS_INHIBITED_BY_YERSINIA_YOPJ	-1.68604	0.107636	ns	-0.968042
REACTOME_RESPIRATORY_ELECTRON_TRANSPORT_ATP_SYNTHESIS_BY_CHEMIOSMOTIC_COUPLING_AND_HEAT_PRODUCTION_BY_UNCOUPLING_PROTEINS	-1.70333	0.108332	ns	-0.965242
WP_MICROGLIA_PATHOGEN_PHAGOCYTOSIS_PATHWAY	-1.68194	0.108525	ns	-0.964469
REACTOME_IKBA_VARIANT_LEADS_TO_EDA_ID	-1.68232	0.109734	ns	-0.959657
REACTOME_INCRETIN_SYNTHESIS_SECRETION_AND_INACTIVATION	-1.6649	0.109876	ns	-0.959096
ROSS_AML_WITH_MLL_FUSIONS	-1.65003	0.110575	ns	-0.956345
KEGG_ALDOSTERONE_REGULATED_SODIUM_REABSORPTION	-1.66992	0.110915	ns	-0.955009
KEGG_INOSITOL_PHOSPHATE_METABOLISM	-1.64728	0.111336	ns	-0.953366
WANG_BARRETTS_ESOPHAGUS_UP	-1.67214	0.111641	ns	-0.952177
ROVERSI_GLIOMA_COPY_NUMBER_DN	-1.70929	0.111687	ns	-0.951996
LIU_IL13_PRIMING_MODEL	-1.68399	0.112321	ns	-0.949539
WP_OXIDATIVE_DAMAGE_RESPONSE	-1.65764	0.115466	ns	-0.937545
MACAEVA_PBMC_RESPONSE_TO_IR	-1.66205	0.11616	ns	-0.934945
WP_ACETYLCHOLINE_SYNTHESIS	-1.68906	0.116531	ns	-0.933559
REACTOME_IRAK4_DEFICIENCY_TLR2_4	-1.61934	0.118879	ns	-0.924895
REACTOME_RRNA_MODIFICATION_IN_THE_MITOCHONDRION	-1.67988	0.119559	ns	-0.922419
KIM_ALL_DISORDERS_OLIGODENDROCYTE_NUMBER_CORR_DN	-1.67841	0.120456	ns	-0.91917
WP_ESTROGEN_SIGNALING_PATHWAY	-1.61674	0.120609	ns	-0.91862
WP_MIRNA_REGULATION_OF_P53_PATHWAY_IN_PROSTATE_CANCER	-1.62596	0.120794	ns	-0.917955
KEGG_PARKINSONS_DISEASE	-1.63681	0.122375	ns	-0.912306
REACTOME_GOLGI_ASSOCIATED_VESICLE_BIOGENESIS	-1.60536	0.123527	ns	-0.908238
REACTOME_SODIUM_COUPLED_SULPHATE_DI_AND_TRI_CARBOXYLATE_TRANSPORTERS	-1.62423	0.124131	ns	-0.90612
REACTOME_TRP_CHANNELS	-1.58718	0.124159	ns	-0.906021
WP_MITOCHONDRIAL_COMPLEX_III_ASSEMBLY	-1.60576	0.12418	ns	-0.905948
MARIADASON_RESPONSE_TO_BUTYRATE_CURCUMIN_SULINDAC_TSA_8	-1.63901	0.124636	ns	-0.904358
GALI_TP53_TARGETS_APOPTOTIC_UP	-1.65199	0.124739	ns	-0.903998
REACTOME_INITIAL_TRIGGERING_OF_COMPLEMENT	-1.62308	0.125941	ns	-0.899832
REACTOME_ACYL_CHAIN_REMODELLING_OF_PS	-1.58929	0.128602	ns	-0.890751
RODRIGUES_NTN1_AND_DCC_TARGETS	-1.59979	0.129025	ns	-0.889325
REACTOME_TYSND1_CLEAVES_PEROXISOMAL_PROTEINS	-1.59486	0.129123	ns	-0.888998
WP_PHOSPHOINOSITIDES_METABOLISM	-1.56664	0.13064	ns	-0.883924
ZHAN_MULTIPLE_MYELOMA_PR_DN	-1.57497	0.130808	ns	-0.883366
WP_TAMOXIFEN_METABOLISM	-1.61049	0.130973	ns	-0.88282
LIM_MAMMARY_LUMINAL_PROGENITOR_UP	-1.55487	0.131614	ns	-0.880699
REACTOME_TICAM1_RIP1_MEDIATED_IKK_COMPLEX_RECRUITMENT	-1.61057	0.13188	ns	-0.87982
REACTOME_SUPPRESSION_OF_PHAGOSOMAL_MATURATION	-1.60682	0.132915	ns	-0.876426
KONDO_PROSTATE_CANCER_WITH_H3K27ME3	-1.54645	0.134025	ns	-0.872815
BIOCARTA_AKT_PATHWAY	-1.55289	0.134394	ns	-0.871619
REACTOME_HEME_DEGRADATION	-1.56931	0.134991	ns	-0.869695
REACTOME_ENDOSOMAL_SORTING_COMPLEX_REQUIRED_FOR_TRANSPORT_ESCRT	-1.57979	0.135284	ns	-0.868754
REACTOME_SIALIC_ACID_METABOLISM	-1.56213	0.135404	ns	-0.868369
REACTOME_PTK6_PROMOTES_HIF1A_STABILIZATION	-1.55375	0.136242	ns	-0.865689
WP_EICOSANOID_SYNTHESIS	-1.5548	0.136976	ns	-0.863357
WP_NAD_BIOSYNTHESIS_II_FROM_TRYPTOPHAN	-1.55746	0.138104	ns	-0.859795
REACTOME_AMINO_ACID_CONJUGATION	-1.52637	0.138142	ns	-0.859673
REACTOME_DISEASES_OF_IMMUNE_SYSTEM	-1.54061	0.138459	ns	-0.858677
OZANNE_AP1_TARGETS_UP	-1.53622	0.138509	ns	-0.858522
REACTOME_ATTACHMENT_AND_ENTRY	-1.54172	0.138674	ns	-0.858004
BIOCARTA_CHREBP_PATHWAY	-1.58222	0.138858	ns	-0.85743
HASLINGER_B_CLL_WITH_11Q23_DELETION	-1.54717	0.139087	ns	-0.856715
BIOCARTA_CD40_PATHWAY	-1.56122	0.139273	ns	-0.856134
WP_FIBRIN_COMPLEMENT_RECEPTOR_3_SIGNALING_PATHWAY	-1.54412	0.139441	ns	-0.85561
KEGG_OXIDATIVE_PHOSPHORYLATION	-1.56859	0.139889	ns	-0.854216
BIOCARTA_IRES_PATHWAY	-1.53352	0.140045	ns	-0.853731
FALVELLA_SMOKERS_WITH_LUNG_CANCER	-1.54042	0.140894	ns	-0.851106
REACTOME_INTERLEUKIN_2_FAMILY_SIGNALING	-1.53826	0.141354	ns	-0.849693
REACTOME_INSULIN_PROCESSING	-1.56018	0.141357	ns	-0.849682
HUMMERICH_MALIGNANT_SKIN_TUMOR_DN	-1.52732	0.141626	ns	-0.848858
JONES_TCOF1_TARGETS	-1.54739	0.142392	ns	-0.846515
DACOSTA_LOW_DOSE_UV_RESPONSE_VIA_ERCC3_XPCS_UP	-1.51024	0.142462	ns	-0.846302
REACTOME_SURFACTANT_METABOLISM	-1.54512	0.14263	ns	-0.845788
REACTOME_MULTIFUNCTIONAL_ANION_EXCHANGERS	-1.52717	0.143446	ns	-0.843312
WP_TNFALPHA_SIGNALING_PATHWAY	-1.51996	0.144874	ns	-0.839008
REACTOME_ZBP1_DAI_MEDIATED_INDUCTION_OF_TYPE_I_IFNS	-1.53075	0.145168	ns	-0.838129
REACTOME_TP53_REGULATES_TRANSCRIPTION_OF_SEVERAL_ADDITIONAL_CELL_DEATH_GENES_WHOSE_SPECIFIC_ROLES_IN_P53_DEPENDENT_APOPTOSIS_REMAIN_UNCERTAIN	-1.5214	0.145414	ns	-0.837393
REACTOME_TYROSINE_CATABOLISM	-1.52802	0.147208	ns	-0.832068
REACTOME_SMAC_XIAP_REGULATED_APOPTOTIC_RESPONSE	-1.54505	0.147248	ns	-0.831951
WP_TLR4_SIGNALING_AND_TOLERANCE	-1.50498	0.147515	ns	-0.831165
YANAGISAWA_LUNG_CANCER_RECURRENCE	-1.54617	0.147619	ns	-0.830858
PID_ANTHRAX_PATHWAY	-1.50259	0.148759	ns	-0.827518
BIOCARTA_TFF_PATHWAY	-1.48633	0.149174	ns	-0.826306
REACTOME_RIP_MEDIATED_NFKB_ACTIVATION_VIA_ZBP1	-1.51162	0.150061	ns	-0.823733
GROSS_HYPOXIA_VIA_HIF1A_ONLY	-1.51422	0.150547	ns	-0.822327
CHOW_RASSF1_TARGETS_UP	-1.48636	0.150566	ns	-0.822274
GRATIAS_RETINOBLASTOMA_16Q24	-1.49025	0.150622	ns	-0.82211
KEGG_CYTOSOLIC_DNA_SENSING_PATHWAY	-1.50742	0.151015	ns	-0.820981
KEGG_APOPTOSIS	-1.48775	0.151859	ns	-0.818559
PID_CONE_PATHWAY	-1.4781	0.151998	ns	-0.818163
KEGG_HUNTINGTONS_DISEASE	-1.49917	0.152171	ns	-0.817667
WP_STRIATED_MUSCLE_CONTRACTION_PATHWAY	-1.53494	0.152445	ns	-0.816888
REACTOME_DIGESTION_OF_DIETARY_CARBOHYDRATE	-1.49036	0.152701	ns	-0.816158
WP_INTERACTIONS_BETWEEN_IMMUNE_CELLS_AND_MICRORNAS_IN_TUMOR_MICROENVIRONMENT	-1.49478	0.153973	ns	-0.812556
SCHUHMACHER_MYC_TARGETS_DN	-1.48065	0.154098	ns	-0.812202
WP_TNFRELATED_WEAK_INDUCER_OF_APOPTOSIS_TWEAK_SIGNALING_PATHWAY	-1.49099	0.154433	ns	-0.81126
WP_GLUTATHIONE_METABOLISM	-1.51415	0.154642	ns	-0.810674
LASTOWSKA_NEUROBLASTOMA_COPY_NUMBER_UP	-1.49012	0.154725	ns	-0.810439
BIOCARTA_STRESS_PATHWAY	-1.47896	0.155331	ns	-0.808743
BILANGES_RAPAMYCIN_SENSITIVE_GENES	-1.46041	0.156889	ns	-0.804409
GARGALOVIC_RESPONSE_TO_OXIDIZED_PHOSPHOLIPIDS_LIGHTYELLOW_UP	-1.47427	0.15716	ns	-0.803659
DEBOSSCHER_NFKB_TARGETS_REPRESSED_BY_GLUCOCORTICOIDS	-1.48876	0.15782	ns	-0.801838
WP_STEROID_BIOSYNTHESIS	-1.48809	0.158337	ns	-0.800417
WP_MITOCHONDRIAL_COMPLEX_I_ASSEMBLY_MODEL_OXPHOS_SYSTEM	-1.47677	0.158708	ns	-0.799402
WP_NANOMATERIALINDUCED_INFLAMMASOME_ACTIVATION	-1.46804	0.158838	ns	-0.799046
WP_IRINOTECAN_PATHWAY	-1.47534	0.159927	ns	-0.796078
REACTOME_ALTERNATIVE_COMPLEMENT_ACTIVATION	-1.44408	0.163426	ns	-0.786679
REACTOME_PI5P_REGULATES_TP53_ACETYLATION	-1.4673	0.163439	ns	-0.786644
KEGG_LYSOSOME	-1.42979	0.164517	ns	-0.783789
WP_NOVEL_INTRACELLULAR_COMPONENTS_OF_RIGILIKE_RECEPTOR_RLR_PATHWAY	-1.43861	0.164941	ns	-0.782672
BIOCARTA_NTHI_PATHWAY	-1.45275	0.164942	ns	-0.782668
BIOCARTA_AKAPCENTROSOME_PATHWAY	-1.44623	0.164952	ns	-0.782642
BIOCARTA_IL1R_PATHWAY	-1.44798	0.165153	ns	-0.782113
KEGG_PENTOSE_AND_GLUCURONATE_INTERCONVERSIONS	-1.42848	0.169579	ns	-0.770627
CADWELL_ATG16L1_TARGETS_UP	-1.41625	0.169646	ns	-0.770455
WP_CYTOSOLIC_DNASENSING_PATHWAY	-1.42089	0.170282	ns	-0.768832
BIOCARTA_FREE_PATHWAY	-1.44989	0.171033	ns	-0.76692
REACTOME_INTERLEUKIN_3_INTERLEUKIN_5_AND_GM_CSF_SIGNALING	-1.42924	0.171301	ns	-0.766241
REACTOME_TP53_REGULATES_TRANSCRIPTION_OF_CELL_DEATH_GENES	-1.4276	0.173029	ns	-0.761882
PID_ARF_3PATHWAY	-1.39766	0.173556	ns	-0.760561
REACTOME_REGULATED_NECROSIS	-1.42082	0.17484	ns	-0.757359
BIOCARTA_CDC42RAC_PATHWAY	-1.40731	0.176583	ns	-0.753052
NIKOLSKY_BREAST_CANCER_1Q32_AMPLICON	-1.40785	0.176674	ns	-0.752828
KREPPEL_CD99_TARGETS_DN	-1.43799	0.176846	ns	-0.752405
WP_TYPE_II_DIABETES_MELLITUS	-1.4051	0.177468	ns	-0.75088
SARRY MODULE_152	-1.40877	0.177629	ns	-0.750486
WP_VITAMIN_D_IN_INFLAMMATORY_DISEASES	-1.39592	0.178628	ns	-0.74805
BIOCARTA_SLRP_PATHWAY	-1.39964	0.179611	ns	-0.745667
WP_GLUCURONIDATION	-1.39398	0.180092	ns	-0.744505
GUILLAUMOND_KLF10_TARGETS_DN	-1.41052	0.180122	ns	-0.744432
WP_GLYCEROPHOSPHOLIPID_BIOSYNTHETIC_PATHWAY	-1.36988	0.181912	ns	-0.740139
SU_LIVER	-1.36973	0.182006	ns	-0.739915
REACTOME_SYNTHESIS_SECRETION_AND_INACTIVATION_OF_GLUCAGON_LIKE_PEPTIDE_1_GLP_1	-1.37844	0.182111	ns	-0.739663
MYLLYKANGAS_AMPLIFICATION_HOT_SPOT_18	-1.41716	0.182812	ns	-0.737994
REACTOME_THE_CITRIC_ACID_TCA_CYCLE_AND_RESPIRATORY_ELECTRON_TRANSPORT	-1.38989	0.182849	ns	-0.737906
REACTOME_HYALURONAN_BIOSYNTHESIS_AND_EXPORT	-1.41209	0.182851	ns	-0.737902
WP_UNFOLDED_PROTEIN_RESPONSE	-1.38788	0.182864	ns	-0.737872
MCCABE_HOXC6_TARGETS_UP	-1.37225	0.18445	ns	-0.734122
WP_SIGNAL_TRANSDUCTION_THROUGH_IL1R	-1.3783	0.185253	ns	-0.732234
REACTOME_ANCHORING_FIBRIL_FORMATION	-1.37262	0.185304	ns	-0.732115
REACTOME_NA_CL_DEPENDENT_NEUROTRANSMITTER_TRANSPORTERS	-1.36283	0.185505	ns	-0.731645
MULLIGAN_NTF3_SIGNALING_VIA_INSR_AND_IGF1R_DN	-1.38959	0.185685	ns	-0.731224
KENNY_CTNNB1_TARGETS_DN	-1.37129	0.186895	ns	-0.728401
KANG_GLIS3_TARGETS	-1.35737	0.187503	ns	-0.726992
BARIS_THYROID_CANCER_UP	-1.38931	0.187925	ns	-0.726015
WP_IL1_SIGNALING_PATHWAY	-1.364	0.188051	ns	-0.725724
WP_FATTY_ACID_TRANSPORTERS	-1.37414	0.189194	ns	-0.723092
SARRY ETC	-1.37338	0.190153	ns	-0.720896
REACTOME_REGULATION_OF_TNFR1_SIGNALING	-1.35425	0.190326	ns	-0.720501
BIOCARTA_VITCB_PATHWAY	-1.36031	0.19107	ns	-0.718807
REACTOME_PREVENTION_OF_PHAGOSOMAL_LYSOSOMAL_FUSION	-1.38544	0.191399	ns	-0.718061
WP_15Q133_COPY_NUMBER_VARIATION_SYNDROME	-1.39162	0.193678	ns	-0.71292
REACTOME_GLUCOCORTICOID_BIOSYNTHESIS	-1.33935	0.194319	ns	-0.711484
WANG_RESPONSE_TO_GSK3_INHIBITOR_SB216763_UP	-1.34175	0.194428	ns	-0.711242
WP_HYPERTROPHY_MODEL	-1.36942	0.195605	ns	-0.708621
MANN_RESPONSE_TO_AMIFOSTINE_UP	-1.34072	0.196198	ns	-0.707306
CHUNG_BLISTER_CYTOTOXICITY_DN	-1.33654	0.19688	ns	-0.705798
KEGG_ALZHEIMERS_DISEASE	-1.34511	0.197205	ns	-0.705081
KYNG_WERNER_SYNDROM_UP	-1.36608	0.197421	ns	-0.704608
REACTOME_DIGESTION_AND_ABSORPTION	-1.32379	0.197494	ns	-0.704446
RAY_ALZHEIMERS_DISEASE	-1.35445	0.19774	ns	-0.703905
WP_PHOTODYNAMIC_THERAPYINDUCED_NFKB_SURVIVAL_SIGNALING	-1.33898	0.199358	ns	-0.700367
SCHLESINGER_METHYLATED_IN_COLON_CANCER	-1.34527	0.199498	ns	-0.700061
BIOCARTA_ERYTH_PATHWAY	-1.3238	0.1997	ns	-0.699622
REACTOME_TNFR1_INDUCED_NFKAPPAB_SIGNALING_PATHWAY	-1.33047	0.199813	ns	-0.699377
REACTOME_MUCOPOLYSACCHARIDOSES	-1.30957	0.200996	ns	-0.696813
BLANCO_MELO_INFLUENZA_A_INFECTION_A594_CELLS_UP	-1.3451	0.201922	ns	-0.694817
SCHLESINGER_H3K27ME3_IN_NORMAL_AND_METHYLATED_IN_CANCER	-1.30023	0.204129	ns	-0.690095
REACTOME_SYNTHESIS_SECRETION_AND_DEACYLATION_OF_GHRELIN	-1.30443	0.204145	ns	-0.690061
WP_THIAMINE_METABOLIC_PATHWAYS	-1.31305	0.204248	ns	-0.689843
KYNG_DNA_DAMAGE_BY_UV	-1.32753	0.204516	ns	-0.689272
CHEN_HOXA5_TARGETS_9HR_UP	-1.32014	0.205544	ns	-0.687095
WP_PHOTODYNAMIC_THERAPYINDUCED_UNFOLDED_PROTEIN_RESPONSE	-1.31828	0.205568	ns	-0.687046
DAVICIONI_RHABDOMYOSARCOMA_PAX_FOXO1_FUSION_DN	-1.30841	0.205579	ns	-0.687022
REACTOME_SCAVENGING_BY_CLASS_A_RECEPTORS	-1.31469	0.205585	ns	-0.687008
BIOCARTA_HCMV_PATHWAY	-1.29848	0.206115	ns	-0.68589
REACTOME_TP53_REGULATES_METABOLIC_GENES	-1.30818	0.207326	ns	-0.683346
REACTOME_FORMATION_OF_ATP_BY_CHEMIOSMOTIC_COUPLING	-1.31121	0.207552	ns	-0.682874
FINETTI_BREAST_CANCERS_KINOME_GRAY	-1.31588	0.207708	ns	-0.682547
HEDENFALK_BREAST_CANCER_BRACX_DN	-1.3091	0.208153	ns	-0.681618
REACTOME_NOD1_2_SIGNALING_PATHWAY	-1.30827	0.208156	ns	-0.681611
REACTOME_PI3K_AKT_ACTIVATION	-1.30498	0.20851	ns	-0.680874
BIOCARTA_CACAM_PATHWAY	-1.30779	0.208592	ns	-0.680703
BANDRES_RESPONSE_TO_CARMUSTIN_WITHOUT_MGMT_24HR_UP	-1.30784	0.208753	ns	-0.680367
PELLICCIOTTA_HDAC_IN_ANTIGEN_PRESENTATION_UP	-1.3096	0.209156	ns	-0.67953
WP_LUNG_FIBROSIS	-1.30348	0.20922	ns	-0.679396
WP_CLASSICAL_PATHWAY_OF_STEROIDOGENESIS_WITH_GLUCOCORTICOID_AND_MINERALOCORTICOID_METABOLISM	-1.30174	0.21009	ns	-0.677594
VALK_AML_WITH_11Q23_REARRANGED	-1.29809	0.211457	ns	-0.674778
WP_MIRNAS_INVOLVEMENT_IN_THE_IMMUNE_RESPONSE_IN_SEPSIS	-1.29309	0.211531	ns	-0.674626
MORI_PRE_BI_LYMPHOCYTE_DN	-1.2932	0.21162	ns	-0.674443
BIOCARTA_CYTOKINE_PATHWAY	-1.30739	0.212114	ns	-0.67343
FUJIWARA_PARK2_IN_LIVER_CANCER_UP	-1.30599	0.212356	ns	-0.672936
WP_ALTERED_GLYCOSYLATION_OF_MUC1_IN_TUMOR_MICROENVIRONMENT	-1.29394	0.213667	ns	-0.670263
REACTOME_OLFACTORY_SIGNALING_PATHWAY	-1.27019	0.214653	ns	-0.668263
YAGI_AML_WITH_T_9_11_TRANSLOCATION	-1.28461	0.215038	ns	-0.667485
KEGG_RIG_I_LIKE_RECEPTOR_SIGNALING_PATHWAY	-1.27962	0.215737	ns	-0.666075
REACTOME_RELEASE_OF_APOPTOTIC_FACTORS_FROM_THE_MITOCHONDRIA	-1.30383	0.216533	ns	-0.664475
RAO_BOUND_BY_SALL4_ISOFORM_A	-1.31024	0.216893	ns	-0.663755
PEDERSEN_METASTASIS_BY_ERBB2_ISOFORM_3	-1.27675	0.217124	ns	-0.663292
SENGUPTA_EBNA1_ANTICORRELATED	-1.25969	0.218376	ns	-0.660795
MINGUEZ_LIVER_CANCER_VASCULAR_INVASION_DN	-1.25983	0.218599	ns	-0.660351
REACTOME_MINERALOCORTICOID_BIOSYNTHESIS	-1.2694	0.218827	ns	-0.6599
REACTOME_SYNTHESIS_OF_SUBSTRATES_IN_N_GLYCAN_BIOSYTHESIS	-1.26149	0.219386	ns	-0.65879
REACTOME_TNF_SIGNALING	-1.2663	0.219686	ns	-0.658198
REACTOME_TP53_REGULATES_TRANSCRIPTION_OF_CASPASE_ACTIVATORS_AND_CASPASES	-1.28114	0.220495	ns	-0.656601
WP_CALORIC_RESTRICTION_AND_AGING	-1.27292	0.221802	ns	-0.654034
REACTOME_TP53_REGULATES_TRANSCRIPTION_OF_DEATH_RECEPTORS_AND_LIGANDS	-1.28718	0.222203	ns	-0.653251
WU_HBX_TARGETS_1_UP	-1.28044	0.22241	ns	-0.652846
BILBAN_B_CLL_LPL_DN	-1.26647	0.222427	ns	-0.652813
WP_APOPTOSIS	-1.25985	0.222501	ns	-0.652668
REACTOME_SODIUM_COUPLED_PHOSPHATE_COTRANSPORTERS	-1.2561	0.222705	ns	-0.65227
WP_MAP3K1_ROLE_IN_PROMOTING_AND_BLOCKING_GONADAL_DETERMINATION	-1.2582	0.222859	ns	-0.65197
SU_SALIVARY_GLAND	-1.27099	0.223315	ns	-0.651082
WAGSCHAL_EHMT2_TARGETS_UP	-1.24567	0.224631	ns	-0.64853
MYLLYKANGAS_AMPLIFICATION_HOT_SPOT_6	-1.26573	0.225817	ns	-0.646243
WILENSKY_RESPONSE_TO_DARAPLADIB	-1.24287	0.226068	ns	-0.64576
DUTTA_APOPTOSIS_VIA_NFKB	-1.26304	0.226162	ns	-0.645581
REACTOME_IRAK1_RECRUITS_IKK_COMPLEX	-1.25976	0.226178	ns	-0.64555
REACTOME_SYNTHESIS_OF_BILE_ACIDS_AND_BILE_SALTS_VIA_7ALPHA_HYDROXYCHOLESTEROL	-1.24849	0.227956	ns	-0.64215
TCGA_GLIOBLASTOMA_COPY_NUMBER_DN	-1.26039	0.228773	ns	-0.640595
REACTOME_PTK6_REGULATES_RTKS_AND_THEIR_EFFECTORS_AKT1_AND_DOK1	-1.25574	0.228815	ns	-0.640515
REACTOME_NEGATIVE_REGULATORS_OF_DDX58_IFIH1_SIGNALING	-1.2444	0.229132	ns	-0.639914
WP_GLYCOSAMINOGLYCAN_DEGRADATION	-1.22916	0.229462	ns	-0.639289
REACTOME_PLASMA_LIPOPROTEIN_REMODELING	-1.23696	0.230575	ns	-0.637188
WP_ARYL_HYDROCARBON_RECEPTOR_PATHWAY_WP2873	-1.2383	0.230891	ns	-0.636593
REACTOME_PINK1_PRKN_MEDIATED_MITOPHAGY	-1.24214	0.230964	ns	-0.636455
SHARMA_PILOCYTIC_ASTROCYTOMA_LOCATION_DN	-1.24494	0.231328	ns	-0.635772
BIOCARTA_41BB_PATHWAY	-1.23481	0.231587	ns	-0.635286
WP_ACQUIRED_PARTIAL_LIPODYSTROPHY_BARRAQUERSIMONS_SYNDROME	-1.23777	0.231752	ns	-0.634977
MORI_PLASMA_CELL_UP	-1.22214	0.232155	ns	-0.634222
WP_FATTY_ACID_BETAOXIDATION	-1.22956	0.23283	ns	-0.632961
WP_INTERLEUKIN1_IL1_STRUCTURAL_PATHWAY	-1.2314	0.233643	ns	-0.631448
REACTOME_SYNTHESIS_OF_PIPS_AT_THE_PLASMA_MEMBRANE	-1.22836	0.234945	ns	-0.629034
RODRIGUES_DCC_TARGETS_UP	-1.24786	0.235708	ns	-0.627625
MARIADASON_RESPONSE_TO_BUTYRATE_CURCUMIN_SULINDAC_TSA_2	-1.22701	0.237044	ns	-0.625171
KEGG_STEROID_HORMONE_BIOSYNTHESIS	-1.21004	0.237327	ns	-0.624653
REACTOME_ZINC_EFFLUX_AND_COMPARTMENTALIZATION_BY_THE_SLC30_FAMILY	-1.22809	0.237636	ns	-0.624087
REACTOME_PHOSPHATE_BOND_HYDROLYSIS_BY_NTPDASE_PROTEINS	-1.21164	0.237741	ns	-0.623897
IKEDA_MIR30_TARGETS_DN	-1.23228	0.238365	ns	-0.622758
MCCABE_HOXC6_TARGETS_DN	-1.21201	0.238877	ns	-0.621826
FLECHNER_BIOPSY_KIDNEY_TRANSPLANT_OK_VS_DONOR_DN	-1.21535	0.239426	ns	-0.620828
DISTECHE_ESCAPED_FROM_X_INACTIVATION	-1.22824	0.239576	ns	-0.620556
WP_P53_TRANSCRIPTIONAL_GENE_NETWORK	-1.22945	0.24014	ns	-0.619535
REACTOME_TP53_REGULATES_TRANSCRIPTION_OF_GENES_INVOLVED_IN_CYTOCHROME_C_RELEASE	-1.2269	0.241247	ns	-0.617537
BIOCARTA_LAIR_PATHWAY	-1.21247	0.241337	ns	-0.617377
WP_CELLS_AND_MOLECULES_INVOLVED_IN_LOCAL_ACUTE_INFLAMMATORY_RESPONSE	-1.21247	0.241337	ns	-0.617377
FIGUEROA_AML_METHYLATION_CLUSTER_6_DN	-1.21234	0.242774	ns	-0.614797
HAEGERSTRAND_RESPONSE_TO_IMATINIB	-1.21493	0.24381	ns	-0.612949
REACTOME_ABACAVIR_METABOLISM	-1.22858	0.243878	ns	-0.612828
GOLUB_ALL_VS_AML_DN	-1.20631	0.244212	ns	-0.612234
FRASOR_TAMOXIFEN_RESPONSE_DN	-1.20284	0.24473	ns	-0.611313
WP_PTF1A_RELATED_REGULATORY_PATHWAY	-1.21349	0.246019	ns	-0.609032
REACTOME_DIGESTION	-1.19332	0.246574	ns	-0.608053
BIOCARTA_CELL2CELL_PATHWAY	-1.19016	0.246852	ns	-0.607564
WP_LDLRAD4_AND_WHAT_WE_KNOW_ABOUT_IT	-1.21025	0.246898	ns	-0.607482
MCGOWAN_RSP6_TARGETS_DN	-1.20473	0.247415	ns	-0.606575
BALLIF_DEVELOPMENTAL_DISABILITY_P16_P12_DELETION	-1.18554	0.247652	ns	-0.606158
WP_NUCLEOTIDE_GPCRS	-1.19583	0.247659	ns	-0.606147
KEGG_NOD_LIKE_RECEPTOR_SIGNALING_PATHWAY	-1.19956	0.247677	ns	-0.606115
WP_MYD88_DISTINCT_INPUTOUTPUT_PATHWAY	-1.1879	0.248012	ns	-0.605527
KERLEY_RESPONSE_TO_CISPLATIN_UP	-1.21257	0.248229	ns	-0.605148
WP_PENTOSE_PHOSPHATE_METABOLISM	-1.20237	0.24878	ns	-0.604184
REACTOME_KERATAN_SULFATE_KERATIN_METABOLISM	-1.18173	0.249603	ns	-0.602749
WU_HBX_TARGETS_2_DN	-1.18832	0.249864	ns	-0.602296
WP_INTERLEUKIN1_INDUCED_ACTIVATION_OF_NFKB	-1.19419	0.249871	ns	-0.602284
WP_PEPTIDE_GPCRS	-1.17599	0.250715	ns	-0.600819
WP_GPR143_IN_MELANOCYTES_AND_RETINAL_PIGMENT_EPITHELIUM_CELLS	-1.17147	0.251495	ns	-0.59947
BIOCARTA_EPONFKB_PATHWAY	-1.196	0.251735	ns	-0.599057
SCIBETTA_KDM5B_TARGETS_UP	-1.17229	0.252208	ns	-0.59824
MATZUK_CUMULUS_EXPANSION	-1.18118	0.252898	ns	-0.597055
REACTOME_STRIATED_MUSCLE_CONTRACTION	-1.20971	0.253304	ns	-0.596357
REACTOME_BUDDING_AND_MATURATION_OF_HIV_VIRION	-1.18645	0.25385	ns	-0.595423
KEGG_ASCORBATE_AND_ALDARATE_METABOLISM	-1.1698	0.2565	ns	-0.590913
GILMORE_CORE_NFKB_PATHWAY	-1.17106	0.256937	ns	-0.590174
REACTOME_ER_TO_GOLGI_ANTEROGRADE_TRANSPORT	-1.16618	0.257308	ns	-0.589547
WEBER_METHYLATED_ICP_IN_SPERM_DN	-1.17702	0.257968	ns	-0.588435
PID_TOLL_ENDOGENOUS_PATHWAY	-1.16057	0.258333	ns	-0.58782
LEE_LIVER_CANCER_E2F1_DN	-1.18124	0.259798	ns	-0.585364
WORSCHECH_TUMOR_EVASION_AND_TOLEROGENICITY_DN	-1.16442	0.260986	ns	-0.583383
PLASARI_TGFB1_TARGETS_1HR_DN	-1.17059	0.261922	ns	-0.581828
REACTOME_DISSOLUTION_OF_FIBRIN_CLOT	-1.16435	0.26197	ns	-0.581748
WP_TP53_NETWORK	-1.16132	0.26209	ns	-0.58155
SAENZ_DETOX_PATHWAY_AND_CARCINOGENESIS_DN	-1.17889	0.262598	ns	-0.580708
KEGG_FC_EPSILON_RI_SIGNALING_PATHWAY	-1.15416	0.262778	ns	-0.580411
KEGG_OLFACTORY_TRANSDUCTION	-1.14226	0.263053	ns	-0.579957
REACTOME_AMPK_INHIBITS_CHREBP_TRANSCRIPTIONAL_ACTIVATION_ACTIVITY	-1.17382	0.263079	ns	-0.579914
STONER_ESOPHAGEAL_CARCINOGENESIS_UP	-1.15679	0.263321	ns	-0.579514
REACTOME_LYSOSOME_VESICLE_BIOGENESIS	-1.14625	0.263355	ns	-0.579459
PID_AVB3_OPN_PATHWAY	-1.15358	0.263703	ns	-0.578885
EHLERS_ANEUPLOIDY_UP	-1.14791	0.264377	ns	-0.577776
MARKS_HDAC_TARGETS_UP	-1.14559	0.264459	ns	-0.577642
SUH_COEXPRESSED_WITH_ID1_AND_ID2_UP	-1.15689	0.265038	ns	-0.576691
REACTOME_LATE_ENDOSOMAL_MICROAUTOPHAGY	-1.15909	0.265535	ns	-0.575878
ONO_FOXP3_TARGETS_UP	-1.15597	0.266085	ns	-0.574979
GU_PDEF_TARGETS_DN	-1.14473	0.2662	ns	-0.574792
REACTOME_DDX58_IFIH1_MEDIATED_INDUCTION_OF_INTERFERON_ALPHA_BETA	-1.14707	0.266297	ns	-0.574633
PID_ERBB1_INTERNALIZATION_PATHWAY	-1.14516	0.267207	ns	-0.573152
YAMASHITA_LIVER_CANCER_WITH_EPCAM_DN	-1.13965	0.267714	ns	-0.572329
AZARE_STAT3_TARGETS	-1.14734	0.268566	ns	-0.570949
NIKOLSKY_BREAST_CANCER_19P13_AMPLICON	-1.14181	0.269042	ns	-0.57018
VECCHI_GASTRIC_CANCER_ADVANCED_VS_EARLY_DN	-1.1288	0.27031	ns	-0.568138
DER_IFN_BETA_RESPONSE_DN	-1.14476	0.272016	ns	-0.565405
REACTOME_NEGATIVE_FEEDBACK_REGULATION_OF_MAPK_PATHWAY	-1.12324	0.272622	ns	-0.564439
WP_MACROPHAGE_MARKERS	-1.12377	0.273249	ns	-0.563441
REACTOME_RIPK1_MEDIATED_REGULATED_NECROSIS	-1.13758	0.273274	ns	-0.563402
AMUNDSON_DNA_DAMAGE_RESPONSE_TP53	-1.14375	0.274375	ns	-0.561656
REACTOME_TOLL_LIKE_RECEPTOR_TLR1_TLR2_CASCADE	-1.12627	0.274554	ns	-0.561373
WP_CODEINE_AND_MORPHINE_METABOLISM	-1.14013	0.274674	ns	-0.561182
GROSS_HIF1A_TARGETS_UP	-1.12177	0.274713	ns	-0.561121
WP_LTF_DANGER_SIGNAL_RESPONSE_PATHWAY	-1.12905	0.275151	ns	-0.560428
REACTOME_RUNX1_REGULATES_TRANSCRIPTION_OF_GENES_INVOLVED_IN_DIFFERENTIATION_OF_KERATINOCYTES	-1.13749	0.275723	ns	-0.559527
DER_IFN_GAMMA_RESPONSE_DN	-1.1143	0.275897	ns	-0.559253
WP_TRANSLATION_INHIBITORS_IN_CHRONICALLY_ACTIVATED_PDGFRA_CELLS	-1.11673	0.276261	ns	-0.55868
REACTOME_VLDL_CLEARANCE	-1.12935	0.276448	ns	-0.558387
REACTOME_NOTCH4_ACTIVATION_AND_TRANSMISSION_OF_SIGNAL_TO_THE_NUCLEUS	-1.12673	0.277425	ns	-0.556855
PHESSE_TARGETS_OF_APC_AND_MBD2_UP	-1.12546	0.277527	ns	-0.556694
HOLLEMAN_DAUNORUBICIN_ALL_UP	-1.1278	0.278464	ns	-0.555231
REACTOME_INTERLEUKIN_37_SIGNALING	-1.12074	0.278781	ns	-0.554737
REACTOME_HYALURONAN_UPTAKE_AND_DEGRADATION	-1.11494	0.278831	ns	-0.554659
REACTOME_PHENYLALANINE_AND_TYROSINE_METABOLISM	-1.12724	0.279294	ns	-0.553939
REACTOME_TOLL_LIKE_RECEPTOR_CASCADES	-1.11147	0.279506	ns	-0.553609
GUTIERREZ_WALDENSTROEMS_MACROGLOBULINEMIA_1_DN	-1.11924	0.279984	ns	-0.552867
SERVITJA_LIVER_HNF1A_TARGETS_DN	-1.10911	0.280002	ns	-0.552839
BLUM_RESPONSE_TO_SALIRASIB_UP	-1.10615	0.281867	ns	-0.549956
MARSON_FOXP3_CORE_DIRECT_TARGETS	-1.12672	0.282224	ns	-0.549406
REACTOME_CD163_MEDIATING_AN_ANTI_INFLAMMATORY_RESPONSE	-1.1084	0.282489	ns	-0.548998
BARRIER_CANCER_RELAPSE_TUMOR_SAMPLE_UP	-1.11767	0.28386	ns	-0.546896
PID_MAPK_TRK_PATHWAY	-1.09866	0.283876	ns	-0.546872
WP_COVID19_THROMBOSIS_AND_ANTICOAGULATION	-1.10731	0.283953	ns	-0.546754
NAKAMURA_CANCER_MICROENVIRONMENT_UP	-1.09774	0.284657	ns	-0.545679
DEMAGALHAES_AGING_DN	-1.12369	0.285792	ns	-0.543949
LU_TUMOR_ENDOTHELIAL_MARKERS_UP	-1.09795	0.285869	ns	-0.543833
REACTOME_SIGNAL_REGULATORY_PROTEIN_FAMILY_INTERACTIONS	-1.09304	0.286071	ns	-0.543526
SMID_BREAST_CANCER_ERBB2_DN	-1.11425	0.286101	ns	-0.543481
MULLIGHAN_MLL_SIGNATURE_2_UP	-1.08735	0.286178	ns	-0.543363
REACTOME_SIGNALING_BY_PDGFRA_TRANSMEMBRANE_JUXTAMEMBRANE_AND_KINASE_DOMAIN_MUTANTS	-1.10659	0.287546	ns	-0.541293
HESSON_TUMOR_SUPPRESSOR_CLUSTER_3P21_3	-1.10757	0.287664	ns	-0.541115
GENTILE_UV_RESPONSE_CLUSTER_D9	-1.10352	0.28839	ns	-0.54002
WP_COMPLEMENT_SYSTEM	-1.08954	0.289208	ns	-0.538789
REACTOME_SYNTHESIS_OF_15_EICOSATETRAENOIC_ACID_DERIVATIVES	-1.09835	0.289257	ns	-0.538717
REACTOME_BIOSYNTHESIS_OF_THE_N_GLYCAN_PRECURSOR_DOLICHOL_LIPID_LINKED_OLIGOSACCHARIDE_LLO_AND_TRANSFER_TO_A_NASCENT_PROTEIN	-1.07712	0.291055	ns	-0.536025
XU_HGF_TARGETS_REPRESSED_BY_AKT1_UP	-1.09461	0.291298	ns	-0.535663
MULLIGHAN_NPM1_SIGNATURE_3_UP	-1.07632	0.291542	ns	-0.535299
WP_TOLLLIKE_RECEPTOR_SIGNALING_PATHWAY	-1.08336	0.291952	ns	-0.534688
REACTOME_RESPONSE_TO_METAL_IONS	-1.09612	0.291991	ns	-0.53463
YANG_BCL3_TARGETS_DN	-1.0738	0.292472	ns	-0.533916
BIOCARTA_NFKB_PATHWAY	-1.07996	0.293054	ns	-0.533052
REACTOME_GAMMA_CARBOXYLATION_HYPUSINE_FORMATION_AND_ARYLSULFATASE_ACTIVATION	-1.07129	0.293315	ns	-0.532666
KYNG_NORMAL_AGING_UP	-1.07281	0.293834	ns	-0.531898
WP_NANOMATERIAL_INDUCED_APOPTOSIS	-1.08298	0.29411	ns	-0.53149
REACTOME_OVARIAN_TUMOR_DOMAIN_PROTEASES	-1.08781	0.29419	ns	-0.531373
REACTOME_INACTIVATION_OF_CDC42_AND_RAC1	-1.07425	0.295772	ns	-0.529043
WP_TCA_CYCLE_AKA_KREBS_OR_CITRIC_ACID_CYCLE	-1.08047	0.296213	ns	-0.528397
BIOCARTA_P53HYPOXIA_PATHWAY	-1.0919	0.296544	ns	-0.52791
PID_NFKAPPAB_CANONICAL_PATHWAY	-1.08229	0.296738	ns	-0.527627
CHOI_ATL_ACUTE_STAGE	-1.07811	0.297003	ns	-0.527239
WP_PHASE_I_BIOTRANSFORMATIONS_NON_P450	-1.08522	0.298062	ns	-0.525693
WP_FAMILIAL_HYPERLIPIDEMIA_TYPE_2	-1.07455	0.299231	ns	-0.523994
BIOCARTA_DICER_PATHWAY	-1.05952	0.29932	ns	-0.523864
REACTOME_METALLOTHIONEINS_BIND_METALS	-1.07738	0.299531	ns	-0.523558
LIU_CDX2_TARGETS_UP	-1.05843	0.300667	ns	-0.521915
GHANDHI_BYSTANDER_IRRADIATION_UP	-1.06738	0.301234	ns	-0.521096
INGA_TP53_TARGETS	-1.07414	0.30292	ns	-0.518673
OHM_EMBRYONIC_CARCINOMA_DN	-1.06099	0.303012	ns	-0.518541
WP_BLOOD_CLOTTING_CASCADE	-1.06512	0.303146	ns	-0.518348
REACTOME_MODULATION_BY_MTB_OF_HOST_IMMUNE_SYSTEM	-1.0824	0.303258	ns	-0.518187
KEGG_DRUG_METABOLISM_CYTOCHROME_P450	-1.05431	0.303815	ns	-0.51739
WP_SELENIUM_MICRONUTRIENT_NETWORK	-1.06758	0.304024	ns	-0.517092
REACTOME_NUCLEOTIDE_BINDING_DOMAIN_LEUCINE_RICH_REPEAT_CONTAINING_RECEPTOR_NLR_SIGNALING_PATHWAYS	-1.06101	0.304216	ns	-0.516818
KEGG_TOLL_LIKE_RECEPTOR_SIGNALING_PATHWAY	-1.0537	0.304456	ns	-0.516476
REACTOME_APOPTOTIC_FACTOR_MEDIATED_RESPONSE	-1.04856	0.306667	ns	-0.513333
REACTOME_DISINHIBITION_OF_SNARE_FORMATION	-1.06281	0.307596	ns	-0.51202
HSIAO_LIVER_SPECIFIC_GENES	-1.03876	0.308651	ns	-0.510533
PALOMERO_GSI_SENSITIVITY_UP	-1.04154	0.30915	ns	-0.509831
PID_HIF1A_PATHWAY	-1.05734	0.309163	ns	-0.509813
DING_LUNG_CANCER_EXPRESSION_BY_COPY_NUMBER	-1.0457	0.309459	ns	-0.509397
REACTOME_TRAF6_MEDIATED_NF_KB_ACTIVATION	-1.04029	0.310033	ns	-0.508592
WARTERS_RESPONSE_TO_IR_SKIN	-1.05359	0.311177	ns	-0.506992
REACTOME_INTERLEUKIN_1_FAMILY_SIGNALING	-1.05213	0.311485	ns	-0.506563
TURASHVILI_BREAST_LOBULAR_CARCINOMA_VS_LOBULAR_NORMAL_DN	-1.03107	0.311589	ns	-0.506417
REACTOME_PENTOSE_PHOSPHATE_PATHWAY	-1.05256	0.311769	ns	-0.506168
TCGA_GLIOBLASTOMA_MUTATED	-1.05589	0.312157	ns	-0.505627
STARK_BRAIN_22Q11_DELETION	-1.04891	0.314213	ns	-0.502776
WP_NODLIKE_RECEPTOR_NLR_SIGNALING_PATHWAY	-1.03142	0.314526	ns	-0.502344
CHEOK_RESPONSE_TO_MERCAPTOPURINE_UP	-1.02696	0.314603	ns	-0.502238
SPIELMAN_LYMPHOBLAST_EUROPEAN_VS_ASIAN_2FC_DN	-1.03993	0.315381	ns	-0.501164
REACTOME_CARNITINE_METABOLISM	-1.02363	0.315497	ns	-0.501004
WP_SEROTONIN_RECEPTOR_467_AND_NR3C_SIGNALING	-1.02703	0.317548	ns	-0.49819
REACTOME_MTOR_SIGNALLING	-1.0185	0.318459	ns	-0.496947
WP_CONSTITUTIVE_ANDROSTANE_RECEPTOR_PATHWAY	-1.01974	0.318827	ns	-0.496444
REACTOME_ALPHA_LINOLENIC_OMEGA3_AND_LINOLEIC_OMEGA6_ACID_METABOLISM	-1.02365	0.320193	ns	-0.494589
WP_TGIF_DISRUPTION_OF_SHH_SIGNALING	-1.02511	0.320235	ns	-0.494532
WANG_CISPLATIN_RESPONSE_AND_XPC_DN	-1.01718	0.320773	ns	-0.493803
WP_COMPLEMENT_SYSTEM_IN_NEURONAL_DEVELOPMENT_AND_PLASTICITY	-1.01416	0.320793	ns	-0.493775
DING_LUNG_CANCER_MUTATED_FREQUENTLY	-1.02266	0.320909	ns	-0.493618
BIOCARTA_TOLL_PATHWAY	-1.01669	0.321139	ns	-0.493306
PID_ERBB2_ERBB3_PATHWAY	-1.01396	0.322325	ns	-0.491706
REACTOME_SIGNALING_BY_MRAS_COMPLEX_MUTANTS	-1.02714	0.32236	ns	-0.491659
WP_COMMON_PATHWAYS_UNDERLYING_DRUG_ADDICTION	-1.02339	0.323372	ns	-0.490298
YAMASHITA_LIVER_CANCER_STEM_CELL_DN	-1.01124	0.32369	ns	-0.489871
REACTOME_C_TYPE_LECTIN_RECEPTORS_CLRS	-1.02481	0.323706	ns	-0.48985
WP_COVID19_ADVERSE_OUTCOME_PATHWAY	-1.01966	0.323792	ns	-0.489734
WP_TOLLLIKE_RECEPTOR_SIGNALING_RELATED_TO_MYD88	-1.00826	0.324289	ns	-0.489068
HAHTOLA_MYCOSIS_FUNGOIDES_CD4_UP	-1.01202	0.325047	ns	-0.488054
MIKI_COEXPRESSED_WITH_CYP19A1	-1.00053	0.325623	ns	-0.487285
BIOCARTA_FLUMAZENIL_PATHWAY	-1.02869	0.325971	ns	-0.48682
WP_ACTIVATION_OF_NLRP3_INFLAMMASOME_BY_SARSCOV2	-1.009	0.326701	ns	-0.485849
GINESTIER_BREAST_CANCER_20Q13_AMPLIFICATION_UP	-1.00586	0.327045	ns	-0.485392
REACTOME_CATION_COUPLED_CHLORIDE_COTRANSPORTERS	-1.02521	0.327072	ns	-0.485356
WP_LEPTIN_AND_ADIPONECTIN	-1.0081	0.327121	ns	-0.485292
WP_HOSTPATHOGEN_INTERACTION_OF_HUMAN_CORONAVIRUSES_APOPTOSIS	-1.00206	0.327229	ns	-0.485148
XU_AKT1_TARGETS_48HR	-1.0184	0.327614	ns	-0.484638
CHICAS_RB1_TARGETS_LOW_SERUM	-1.0021	0.329207	ns	-0.482531
REACTOME_SYNTHESIS_OF_KETONE_BODIES	-0.996241	0.329229	ns	-0.482502
DIERICK_SEROTONIN_FUNCTION_GENES	-1.01032	0.329962	ns	-0.481537
MORI_EMU_MYC_LYMPHOMA_BY_ONSET_TIME_DN	-0.995515	0.330277	ns	-0.481122
REACTOME_INTERACTION_WITH_CUMULUS_CELLS_AND_THE_ZONA_PELLUCIDA	-0.991116	0.330581	ns	-0.480722
NIKOLSKY_BREAST_CANCER_17Q11_Q21_AMPLICON	-1.02212	0.331684	ns	-0.479276
KRIGE_RESPONSE_TO_TOSEDOSTAT_24HR_UP	-0.991344	0.331842	ns	-0.479068
REACTOME_RUNX2_REGULATES_CHONDROCYTE_MATURATION	-1.00332	0.332319	ns	-0.478445
WP_ANTIVIRAL_AND_ANTIINFLAMMATORY_EFFECTS_OF_NRF2_ON_SARSCOV2_PATHWAY	-0.998407	0.332747	ns	-0.477885
BIOCARTA_GRANULOCYTES_PATHWAY	-0.994976	0.333193	ns	-0.477304
HALLMARK_PROTEIN_SECRETION	-0.996084	0.333201	ns	-0.477294
MULLIGHAN_MLL_SIGNATURE_1_UP	-0.983503	0.333936	ns	-0.476336
PAPASPYRIDONOS_UNSTABLE_ATEROSCLEROTIC_PLAQUE_UP	-0.990465	0.334019	ns	-0.476229
HALLMARK_OXIDATIVE_PHOSPHORYLATION	-0.993484	0.334435	ns	-0.475689
THEILGAARD_NEUTROPHIL_AT_SKIN_WOUND_UP	-0.992652	0.334674	ns	-0.475378
REACTOME_PLASMA_LIPOPROTEIN_ASSEMBLY	-1.00235	0.335622	ns	-0.47415
REACTOME_JNK_C_JUN_KINASES_PHOSPHORYLATION_AND_ACTIVATION_MEDIATED_BY_ACTIVATED_HUMAN_TAK1	-0.991417	0.33574	ns	-0.473997
REACTOME_LRR_FLII_INTERACTING_PROTEIN_1_LRRFIP1_ACTIVATES_TYPE_I_IFN_PRODUCTION	-0.99608	0.33658	ns	-0.472912
FRASOR_RESPONSE_TO_SERM_OR_FULVESTRANT_UP	-0.991759	0.338426	ns	-0.470536
PICCALUGA_ANGIOIMMUNOBLASTIC_LYMPHOMA_DN	-0.987814	0.338944	ns	-0.469872
KEGG_MTOR_SIGNALING_PATHWAY	-0.97741	0.339453	ns	-0.46922
MIKKELSEN_IPS_LCP_WITH_H3K27ME3	-0.977177	0.339564	ns	-0.469078
ROYLANCE_BREAST_CANCER_16Q_COPY_NUMBER_DN	-0.995226	0.340441	ns	-0.467958
REACTOME_INTERLEUKIN_1_SIGNALING	-0.989826	0.340501	ns	-0.467881
WP_CANCER_IMMUNOTHERAPY_BY_CTLA4_BLOCKADE	-0.986223	0.340983	ns	-0.467267
BIOCARTA_MAL_PATHWAY	-0.971724	0.341979	ns	-0.466001
BOQUEST_STEM_CELL_CULTURED_VS_FRESH_DN	-0.966817	0.343858	ns	-0.46362
GALE_APL_WITH_FLT3_MUTATED_DN	-0.971915	0.344273	ns	-0.463098
WP_OVERVIEW_OF_PROINFLAMMATORY_AND_PROFIBROTIC_MEDIATORS	-0.971408	0.344434	ns	-0.462894
REACTOME_NF_KB_ACTIVATION_THROUGH_FADD_RIP_1_PATHWAY_MEDIATED_BY_CASPASE_8_AND_10	-0.96295	0.344434	ns	-0.462894
REACTOME_PI_METABOLISM	-0.960848	0.345656	ns	-0.461356
CHIANG_LIVER_CANCER_SUBCLASS_UNANNOTATED_UP	-0.962912	0.345672	ns	-0.461336
TUOMISTO_TUMOR_SUPPRESSION_BY_COL13A1_DN	-0.966978	0.346938	ns	-0.459748
REACTOME_SENSORY_PERCEPTION_OF_SALTY_TASTE	-0.979352	0.347595	ns	-0.458926
REACTOME_TRIGLYCERIDE_METABOLISM	-0.963377	0.347792	ns	-0.45868
CHO_NR4A1_TARGETS	-0.959441	0.347821	ns	-0.458644
HE_PTEN_TARGETS_DN	-0.961189	0.34827	ns	-0.458083
REACTOME_TAK1_ACTIVATES_NFKB_BY_PHOSPHORYLATION_AND_ACTIVATION_OF_IKKS_COMPLEX	-0.965013	0.34983	ns	-0.456143
REACTOME_AUTOPHAGY	-0.95645	0.350427	ns	-0.455403
SA_PROGRAMMED_CELL_DEATH	-0.949888	0.350496	ns	-0.455317
MIKKELSEN_ES_ICP_WITH_H3K27ME3	-0.958156	0.350835	ns	-0.454897
OSAWA_TNF_TARGETS	-0.962327	0.350881	ns	-0.45484
BIOCARTA_VOBESITY_PATHWAY	-0.958167	0.352092	ns	-0.453344
MORI_IMMATURE_B_LYMPHOCYTE_UP	-0.954201	0.352098	ns	-0.453337
WP_PHOTODYNAMIC_THERAPYINDUCED_AP1_SURVIVAL_SIGNALING	-0.955261	0.352454	ns	-0.452897
REACTOME_PKA_MEDIATED_PHOSPHORYLATION_OF_KEY_METABOLIC_FACTORS	-0.95622	0.352778	ns	-0.452498
MILICIC_FAMILIAL_ADENOMATOUS_POLYPOSIS_DN	-0.964009	0.352994	ns	-0.452232
WP_METHYLATION_PATHWAYS	-0.964634	0.353425	ns	-0.451703
CAVARD_LIVER_CANCER_MALIGNANT_VS_BENIGN	-0.960553	0.354482	ns	-0.450406
REACTOME_IRF3_MEDIATED_ACTIVATION_OF_TYPE_1_IFN	-0.945346	0.354561	ns	-0.450309
MOOTHA_TCA	-0.952119	0.355322	ns	-0.449378
KUUSELO_PANCREATIC_CANCER_19Q13_AMPLIFICATION	-0.946664	0.35585	ns	-0.448733
REACTOME_GLUCURONIDATION	-0.945528	0.356115	ns	-0.448409
GAZDA_DIAMOND_BLACKFAN_ANEMIA_ERYTHROID_UP	-0.945141	0.357443	ns	-0.446793
REACTOME_TNFR1_MEDIATED_CERAMIDE_PRODUCTION	-0.949216	0.357602	ns	-0.4466
REACTOME_ROLE_OF_PHOSPHOLIPIDS_IN_PHAGOCYTOSIS	-0.953672	0.357868	ns	-0.446277
WP_MAPK_CASCADE	-0.937596	0.358215	ns	-0.445856
REACTOME_SMALL_INTERFERING_RNA_SIRNA_BIOGENESIS	-0.933446	0.359935	ns	-0.443776
REACTOME_SYNTHESIS_OF_UDP_N_ACETYL_GLUCOSAMINE	-0.944112	0.359999	ns	-0.443698
REACTOME_TRANSCRIPTIONAL_REGULATION_OF_TESTIS_DIFFERENTIATION	-0.94838	0.360612	ns	-0.44296
REACTOME_CHEMOKINE_RECEPTORS_BIND_CHEMOKINES	-0.945001	0.361007	ns	-0.442484
WP_FARNESOID_X_RECEPTOR_PATHWAY	-0.929172	0.361986	ns	-0.441308
TERAMOTO_OPN_TARGETS_CLUSTER_5	-0.934794	0.362765	ns	-0.440375
REACTOME_SENSING_OF_DNA_DOUBLE_STRAND_BREAKS	-0.938197	0.362907	ns	-0.440204
AMIT_SERUM_RESPONSE_40_MCF10A	-0.937832	0.363304	ns	-0.43973
WP_NEPHROGENESIS	-0.928359	0.364045	ns	-0.438845
BLANCO_MELO_COVID19_SARS_COV_2_INFECTION_A594_CELLS_UP	-0.932553	0.364556	ns	-0.438236
FUJII_YBX1_TARGETS_UP	-0.92688	0.365907	ns	-0.436629
PID_RHODOPSIN_PATHWAY	-0.922991	0.366203	ns	-0.436278
HOFFMAN_CLOCK_TARGETS_UP	-0.923107	0.368265	ns	-0.43384
KEGG_PROTEIN_EXPORT	-0.921397	0.368481	ns	-0.433585
THEILGAARD_NEUTROPHIL_AT_SKIN_WOUND_DN	-0.914351	0.368564	ns	-0.433487
REACTOME_ALK_MUTANTS_BIND_TKIS	-0.930345	0.368925	ns	-0.433061
ZHANG_RESPONSE_TO_CANTHARIDIN_UP	-0.916091	0.368971	ns	-0.433007
NOJIMA_SFRP2_TARGETS_UP	-0.930873	0.369562	ns	-0.432313
CHEN_ETV5_TARGETS_SERTOLI	-0.914299	0.370278	ns	-0.431472
REACTOME_ASSEMBLY_OF_ACTIVE_LPL_AND_LIPC_LIPASE_COMPLEXES	-0.921559	0.37034	ns	-0.4314
BIOCARTA_RELA_PATHWAY	-0.91907	0.370478	ns	-0.431237
WP_PLATELETMEDIATED_INTERACTIONS_WITH_VASCULAR_AND_CIRCULATING_CELLS	-0.929334	0.370941	ns	-0.430695
WP_FOLLICLE_STIMULATING_HORMONE_FSH_SIGNALING_PATHWAY	-0.91099	0.371456	ns	-0.430092
KIM_HYPOXIA	-0.924242	0.37208	ns	-0.429364
REACTOME_KERATINIZATION	-0.906364	0.372494	ns	-0.42888
WP_ANGIOTENSIN_II_RECEPTOR_TYPE_1_PATHWAY	-0.92017	0.372682	ns	-0.428662
CHEN_LIVER_METABOLISM_QTL_CIS	-0.917687	0.373432	ns	-0.427788
ZHU_SKIL_TARGETS_UP	-0.904125	0.373643	ns	-0.427543
CHEN_HOXA5_TARGETS_6HR_UP	-0.917174	0.373689	ns	-0.427489
WP_FAMILIAL_HYPERLIPIDEMIA_TYPE_5	-0.911121	0.37426	ns	-0.426826
SASSON_RESPONSE_TO_FORSKOLIN_UP	-0.909137	0.374812	ns	-0.426187
REACTOME_SYNTHESIS_OF_PE	-0.904578	0.374839	ns	-0.426155
TERAO_AOX4_TARGETS_SKIN_UP	-0.909354	0.374969	ns	-0.426005
VETTER_TARGETS_OF_PRKCA_AND_ETS1_DN	-0.916658	0.375408	ns	-0.425496
MATZUK_LUTEAL_GENES	-0.902962	0.375791	ns	-0.425053
REACTOME_CRISTAE_FORMATION	-0.906959	0.376449	ns	-0.424293
KEGG_TYPE_II_DIABETES_MELLITUS	-0.907273	0.377549	ns	-0.423027
TIAN_TNF_SIGNALING_VIA_NFKB	-0.909191	0.377596	ns	-0.422973
BANDRES_RESPONSE_TO_CARMUSTIN_MGMT_24HR_UP	-0.901426	0.377637	ns	-0.422925
PHESSE_TARGETS_OF_APC_AND_MBD2_DN	-0.89762	0.378058	ns	-0.422442
REACTOME_SARS_COV_1_INFECTION	-0.902706	0.378606	ns	-0.421813
REACTOME_REGULATION_OF_MECP2_EXPRESSION_AND_ACTIVITY	-0.895452	0.378629	ns	-0.421787
HEIDENBLAD_AMPLICON_8Q24_DN	-0.90429	0.378874	ns	-0.421505
WENG_POR_TARGETS_GLOBAL_DN	-0.901757	0.380303	ns	-0.41987
DELACROIX_RAR_TARGETS_UP	-0.894224	0.380434	ns	-0.41972
VERRECCHIA_RESPONSE_TO_TGFB1_C4	-0.89562	0.381117	ns	-0.418941
BIOCARTA_ETC_PATHWAY	-0.902127	0.381385	ns	-0.418636
WP_SOMATIC_SEX_DETERMINATION	-0.910607	0.381557	ns	-0.41844
CHESLER_BRAIN_HIGHEST_EXPRESSION	-0.898607	0.381708	ns	-0.418269
WP_OXIDATIVE_STRESS_RESPONSE	-0.901273	0.382023	ns	-0.41791
WP_CARDIAC_HYPERTROPHIC_RESPONSE	-0.890228	0.382075	ns	-0.417851
CADWELL_ATG16L1_TARGETS_DN	-0.891297	0.382551	ns	-0.417311
REACTOME_TRAFFICKING_OF_MYRISTOYLATED_PROTEINS_TO_THE_CILIUM	-0.903577	0.382745	ns	-0.417091
BIOCARTA_RAS_PATHWAY	-0.891251	0.383424	ns	-0.41632
REACTOME_INACTIVATION_OF_CSF3_G_CSF_SIGNALING	-0.897177	0.384088	ns	-0.41557
BERGER_MBD2_TARGETS	-0.900758	0.384376	ns	-0.415244
WP_AUTOSOMAL_RECESSIVE_OSTEOPETROSIS_PATHWAYS	-0.888636	0.384892	ns	-0.414662
CREIGHTON_ENDOCRINE_THERAPY_RESISTANCE_3	-0.888265	0.385001	ns	-0.414538
SA_FAS_SIGNALING	-0.896529	0.385597	ns	-0.413866
REACTOME_PI3K_EVENTS_IN_ERBB4_SIGNALING	-0.88437	0.385772	ns	-0.41367
REACTOME_CA_DEPENDENT_EVENTS	-0.885451	0.386389	ns	-0.412975
REACTOME_DAP12_INTERACTIONS	-0.888761	0.386463	ns	-0.412892
ACEVEDO_NORMAL_TISSUE_ADJACENT_TO_LIVER_TUMOR_UP	-0.890687	0.386568	ns	-0.412774
REACTOME_CROSS_PRESENTATION_OF_PARTICULATE_EXOGENOUS_ANTIGENS_PHAGOSOMES	-0.89043	0.387365	ns	-0.411879
MARTINEZ_RESPONSE_TO_TRABECTEDIN_UP	-0.890896	0.387477	ns	-0.411754
KEGG_SPHINGOLIPID_METABOLISM	-0.88151	0.388514	ns	-0.410593
ZHANG_GATA6_TARGETS_UP	-0.881062	0.389496	ns	-0.409497
MITSIADES_RESPONSE_TO_APLIDIN_UP	-0.882253	0.389725	ns	-0.409241
REACTOME_DISEASES_ASSOCIATED_WITH_GLYCOSYLATION_PRECURSOR_BIOSYNTHESIS	-0.874478	0.390613	ns	-0.408254
REACTOME_CYTOSOLIC_SENSORS_OF_PATHOGEN_ASSOCIATED_DNA	-0.878018	0.390887	ns	-0.407948
RICKMAN_HEAD_AND_NECK_CANCER_E	-0.873437	0.391026	ns	-0.407794
REACTOME_GP1B_IX_V_ACTIVATION_SIGNALLING	-0.885093	0.391244	ns	-0.407552
REACTOME_REGULATION_OF_SIGNALING_BY_NODAL	-0.876507	0.39155	ns	-0.407213
LANDIS_ERBB2_BREAST_TUMORS_65_DN	-0.87746	0.391829	ns	-0.406903
FUNG_IL2_SIGNALING_2	-0.887953	0.391852	ns	-0.406878
WP_FLUOROACETIC_ACID_TOXICITY	-0.871946	0.392835	ns	-0.40579
GARGALOVIC_RESPONSE_TO_OXIDIZED_PHOSPHOLIPIDS_GREEN_UP	-0.872416	0.393302	ns	-0.405274
REACTOME_CLEC7A_INFLAMMASOME_PATHWAY	-0.874003	0.393648	ns	-0.404892
REACTOME_MYD88_INDEPENDENT_TLR4_CASCADE	-0.872333	0.394187	ns	-0.404297
HEIDENBLAD_AMPLICON_12P11_12_UP	-0.871877	0.395832	ns	-0.402489
WP_G13_SIGNALING_PATHWAY	-0.872674	0.397019	ns	-0.401189
REACTOME_SYNTHESIS_OF_5_EICOSATETRAENOIC_ACIDS	-0.862832	0.397032	ns	-0.401174
REACTOME_DEFECTIVE_CHST3_CAUSES_SEDCJD	-0.859962	0.39806	ns	-0.400051
REACTOME_SEROTONIN_RECEPTORS	-0.876325	0.398285	ns	-0.399806
REACTOME_INTERLEUKIN_10_SIGNALING	-0.864497	0.398895	ns	-0.399141
STAMBOLSKY_RESPONSE_TO_VITAMIN_D3_DN	-0.875349	0.399604	ns	-0.39837
SIG_CHEMOTAXIS	-0.860933	0.400026	ns	-0.397911
EHRLICH_ICF_SYNDROM_DN	-0.871348	0.400508	ns	-0.397389
REACTOME_EGFR_TRANSACTIVATION_BY_GASTRIN	-0.862255	0.400706	ns	-0.397174
REACTOME_RAB_GEFS_EXCHANGE_GTP_FOR_GDP_ON_RABS	-0.852189	0.40194	ns	-0.395839
WP_DRUG_INDUCTION_OF_BILE_ACID_PATHWAY	-0.852136	0.401955	ns	-0.395822
PARK_HSC_VS_MULTIPOTENT_PROGENITORS_UP	-0.856126	0.402449	ns	-0.395289
ONDER_CDH1_TARGETS_3_DN	-0.858571	0.402687	ns	-0.395032
REACTOME_METABOLISM_OF_PORPHYRINS	-0.85517	0.403125	ns	-0.394561
POS_RESPONSE_TO_HISTAMINE_DN	-0.849762	0.403823	ns	-0.393809
MYLLYKANGAS_AMPLIFICATION_HOT_SPOT_1	-0.869799	0.404214	ns	-0.393389
REACTOME_VESICLE_MEDIATED_TRANSPORT	-0.847437	0.405314	ns	-0.392208
KEGG_PORPHYRIN_AND_CHLOROPHYLL_METABOLISM	-0.847122	0.406195	ns	-0.391266
WP_SEROTONIN_AND_ANXIETY	-0.843585	0.40622	ns	-0.391238
REACTOME_EPHA_MEDIATED_GROWTH_CONE_COLLAPSE	-0.849029	0.406515	ns	-0.390924
REACTOME_SIGNALING_BY_BRAF_AND_RAF1_FUSIONS	-0.851662	0.406718	ns	-0.390706
HOEGERKORP_CD44_TARGETS_TEMPORAL_DN	-0.862049	0.407236	ns	-0.390154
WP_VITAMIN_B12_METABOLISM	-0.849579	0.407675	ns	-0.389686
WEBER_METHYLATED_LCP_IN_SPERM_UP	-0.84293	0.409271	ns	-0.387989
WENG_POR_TARGETS_LIVER_UP	-0.844617	0.409633	ns	-0.387605
PID_PI3KCI_PATHWAY	-0.846465	0.409851	ns	-0.387374
MIKKELSEN_ES_HCP_WITH_H3_UNMETHYLATED	-0.83679	0.410361	ns	-0.386834
REACTOME_CD209_DC_SIGN_SIGNALING	-0.843984	0.411887	ns	-0.385222
REACTOME_INNATE_IMMUNE_SYSTEM	-0.838565	0.411965	ns	-0.38514
REACTOME_VXPX_CARGO_TARGETING_TO_CILIUM	-0.833338	0.412146	ns	-0.384949
REACTOME_LECTIN_PATHWAY_OF_COMPLEMENT_ACTIVATION	-0.846409	0.412353	ns	-0.384731
HOLLEMAN_DAUNORUBICIN_B_ALL_DN	-0.840151	0.412643	ns	-0.384425
WATANABE_RECTAL_CANCER_RADIOTHERAPY_RESPONSIVE_UP	-0.834665	0.413191	ns	-0.383849
MEBARKI_HCC_PROGENITOR_WNT_DN_CTNNB1_INDEPENDENT	-0.842809	0.413815	ns	-0.383194
REACTOME_REGULATION_OF_FOXO_TRANSCRIPTIONAL_ACTIVITY_BY_ACETYLATION	-0.842769	0.413995	ns	-0.383005
RICKMAN_TUMOR_DIFFERENTIATED_WELL_VS_POORLY_DN	-0.829277	0.415318	ns	-0.381619
JOHNSTONE_PARVB_TARGETS_1_UP	-0.836942	0.415322	ns	-0.381615
WP_GASTRIC_ACID_PRODUCTION	-0.840523	0.41588	ns	-0.381032
VALK_AML_CLUSTER_16	-0.827015	0.415907	ns	-0.381004
WP_FAMILIAL_HYPERLIPIDEMIA_TYPE_1	-0.829416	0.415998	ns	-0.380909
WP_FOLATE_METABOLISM	-0.833616	0.416217	ns	-0.38068
BIOCARTA_EIF4_PATHWAY	-0.825793	0.416691	ns	-0.380186
SESTO_RESPONSE_TO_UV_C3	-0.835407	0.41771	ns	-0.379125
WP_MICRORNAS_IN_CARDIOMYOCYTE_HYPERTROPHY	-0.824443	0.417816	ns	-0.379015
HOLLEMAN_DAUNORUBICIN_ALL_DN	-0.830195	0.418022	ns	-0.378801
REACTOME_OPSINS	-0.822324	0.418522	ns	-0.378282
REACTOME_DEFECTIVE_CHST14_CAUSES_EDS_MUSCULOCONTRACTURAL_TYPE	-0.824884	0.418785	ns	-0.378009
PID_HDAC_CLASSIII_PATHWAY	-0.828488	0.419116	ns	-0.377665
WP_BMP_SIGNALING_IN_EYELID_DEVELOPMENT	-0.82355	0.419359	ns	-0.377414
REACTOME_PHASE_3_RAPID_REPOLARISATION	-0.816625	0.421211	ns	-0.3755
BOYAULT_LIVER_CANCER_SUBCLASS_G2	-0.815506	0.422402	ns	-0.374274
RASHI_NFKB1_TARGETS	-0.825741	0.423376	ns	-0.373274
VISALA_AGING_LYMPHOCYTE_DN	-0.817722	0.424135	ns	-0.372496
REACTOME_CLASS_I_MHC_MEDIATED_ANTIGEN_PROCESSING_PRESENTATION	-0.817615	0.424262	ns	-0.372366
WP_ATR_SIGNALING	-0.826884	0.424334	ns	-0.372293
REACTOME_NRIF_SIGNALS_CELL_DEATH_FROM_THE_NUCLEUS	-0.820439	0.424966	ns	-0.371646
WP_GENES_TARGETED_BY_MIRNAS_IN_ADIPOCYTES	-0.816164	0.425191	ns	-0.371416
MOOTHA_ROS	-0.811317	0.42537	ns	-0.371233
BIOCARTA_ERBB4_PATHWAY	-0.815498	0.426079	ns	-0.37051
WAKABAYASHI_ADIPOGENESIS_PPARG_BOUND_36HR	-0.815911	0.426331	ns	-0.370253
BIOCARTA_PLATELETAPP_PATHWAY	-0.807314	0.426334	ns	-0.37025
CONCANNON_APOPTOSIS_BY_EPOXOMICIN_UP	-0.81405	0.426642	ns	-0.369936
TESAR_ALK_TARGETS_HUMAN_ES_4D_DN	-0.810463	0.427184	ns	-0.369385
REACTOME_MITOCHONDRIAL_PROTEIN_IMPORT	-0.808456	0.428143	ns	-0.368411
NAKAMURA_LUNG_CANCER	-0.816839	0.428451	ns	-0.368099
REACTOME_SYNTHESIS_OF_BILE_ACIDS_AND_BILE_SALTS_VIA_27_HYDROXYCHOLESTEROL	-0.808154	0.428486	ns	-0.368063
WP_NICOTINE_METABOLISM_IN_LIVER_CELLS	-0.807583	0.428546	ns	-0.368003
ODONNELL_TARGETS_OF_MYC_AND_TFRC_UP	-0.812336	0.428916	ns	-0.367628
PETRETTO_LEFT_VENTRICLE_MASS_QTL_CIS_DN	-0.81276	0.42903	ns	-0.367512
REACTOME_CREATION_OF_C4_AND_C2_ACTIVATORS	-0.817687	0.429158	ns	-0.367383
REACTOME_REGULATION_OF_GENE_EXPRESSION_IN_LATE_STAGE_BRANCHING_MORPHOGENESIS_PANCREATIC_BUD_PRECURSOR_CELLS	-0.810337	0.429164	ns	-0.367376
LEE_LIVER_CANCER_CIPROFIBRATE_DN	-0.810423	0.429285	ns	-0.367254
REACTOME_ACYL_CHAIN_REMODELLING_OF_PC	-0.806281	0.429675	ns	-0.36686
NIKOLSKY_BREAST_CANCER_7P22_AMPLICON	-0.814701	0.430541	ns	-0.365986
LEE_LIVER_CANCER_HEPATOBLAST	-0.804913	0.432803	ns	-0.36371
REACTOME_INTERLEUKIN_1_PROCESSING	-0.795314	0.434535	ns	-0.361975
CASORELLI_ACUTE_PROMYELOCYTIC_LEUKEMIA_UP	-0.794482	0.43547	ns	-0.361042
NUNODA_RESPONSE_TO_DASATINIB_IMATINIB_DN	-0.791354	0.437227	ns	-0.359293
REACTOME_UPTAKE_AND_ACTIONS_OF_BACTERIAL_TOXINS	-0.795807	0.437761	ns	-0.358763
GRAESSMANN_RESPONSE_TO_MC_AND_SERUM_DEPRIVATION_DN	-0.792808	0.438135	ns	-0.358392
OSMAN_BLADDER_CANCER_UP	-0.787963	0.439174	ns	-0.357363
REACTOME_TRAF6_MEDIATED_IRF7_ACTIVATION_IN_TLR7_8_OR_9_SIGNALING	-0.794311	0.439851	ns	-0.356694
REACTOME_BINDING_AND_UPTAKE_OF_LIGANDS_BY_SCAVENGER_RECEPTORS	-0.79545	0.440016	ns	-0.356531
VIETOR_IFRD1_TARGETS	-0.793708	0.440139	ns	-0.35641
GOUYER_TATI_TARGETS_UP	-0.794603	0.440271	ns	-0.35628
REACTOME_MEMBRANE_TRAFFICKING	-0.784112	0.440392	ns	-0.35616
WP_NONHOMOLOGOUS_END_JOINING	-0.785077	0.440404	ns	-0.356149
REACTOME_INLB_MEDIATED_ENTRY_OF_LISTERIA_MONOCYTOGENES_INTO_HOST_CELL	-0.79651	0.440712	ns	-0.355845
LINDSTEDT_DENDRITIC_CELL_MATURATION_A	-0.78797	0.441972	ns	-0.354605
BUYTAERT_PHOTODYNAMIC_THERAPY_STRESS_UP	-0.783836	0.442306	ns	-0.354277
REACTOME_PRE_NOTCH_PROCESSING_IN_GOLGI	-0.779183	0.442546	ns	-0.354041
MATZUK_SPERMATOGONIA	-0.787911	0.443287	ns	-0.353315
REACTOME_ROLE_OF_LAT2_NTAL_LAB_ON_CALCIUM_MOBILIZATION	-0.789028	0.444728	ns	-0.351905
REACTOME_LDL_CLEARANCE	-0.774379	0.445551	ns	-0.351102
GHANDHI_DIRECT_IRRADIATION_UP	-0.781599	0.445893	ns	-0.350769
KEGG_INSULIN_SIGNALING_PATHWAY	-0.774571	0.446818	ns	-0.349869
MA_MYELOID_DIFFERENTIATION_DN	-0.775718	0.447653	ns	-0.349059
REACTOME_IL_6_TYPE_CYTOKINE_RECEPTOR_LIGAND_INTERACTIONS	-0.772211	0.447818	ns	-0.348898
REACTOME_TOLL_LIKE_RECEPTOR_9_TLR9_CASCADE	-0.774565	0.448221	ns	-0.348508
REACTOME_NOTCH4_INTRACELLULAR_DOMAIN_REGULATES_TRANSCRIPTION	-0.774516	0.449433	ns	-0.347335
BIOCARTA_RNA_PATHWAY	-0.776851	0.449545	ns	-0.347227
BIOCARTA_TID_PATHWAY	-0.771111	0.450114	ns	-0.346677
HUANG_GATA2_TARGETS_UP	-0.772002	0.450115	ns	-0.346677
FUJIWARA_PARK2_HEPATOCYTE_PROLIFERATION_DN	-0.776511	0.451249	ns	-0.345584
BIOCARTA_CTCF_PATHWAY	-0.773712	0.451276	ns	-0.345557
REACTOME_METHYLATION	-0.774961	0.451888	ns	-0.344969
REACTOME_VITAMIN_B5_PANTOTHENATE_METABOLISM	-0.764379	0.452588	ns	-0.344297
YAO_TEMPORAL_RESPONSE_TO_PROGESTERONE_CLUSTER_5	-0.769691	0.452613	ns	-0.344273
DAZARD_UV_RESPONSE_CLUSTER_G3	-0.768184	0.452907	ns	-0.343991
REACTOME_TRIF_MEDIATED_PROGRAMMED_CELL_DEATH	-0.76146	0.45353	ns	-0.343394
CAMPS_COLON_CANCER_COPY_NUMBER_UP	-0.769002	0.454639	ns	-0.342334
WP_MIRNA_REGULATION_OF_PROSTATE_CANCER_SIGNALING_PATHWAYS	-0.766005	0.455227	ns	-0.341772
BRACHAT_RESPONSE_TO_CISPLATIN	-0.769509	0.455394	ns	-0.341613
SCHOEN_NFKB_SIGNALING	-0.765515	0.455535	ns	-0.341478
WP_ENDOMETRIAL_CANCER	-0.761432	0.455731	ns	-0.341291
REACTOME_PURINERGIC_SIGNALING_IN_LEISHMANIASIS_INFECTION	-0.759559	0.456895	ns	-0.340184
WP_PYRIMIDINE_METABOLISM_AND_RELATED_DISEASES	-0.759573	0.456927	ns	-0.340153
BROWN_MYELOID_CELL_DEVELOPMENT_UP	-0.757639	0.457028	ns	-0.340057
REACTOME_STIMULI_SENSING_CHANNELS	-0.756735	0.457967	ns	-0.339166
REACTOME_SIGNALING_BY_CSF3_G_CSF	-0.760808	0.457985	ns	-0.339149
WP_FAMILIAL_HYPERLIPIDEMIA_TYPE_4	-0.756066	0.459662	ns	-0.337562
BARRIER_COLON_CANCER_RECURRENCE_UP	-0.754218	0.461123	ns	-0.336184
REACTOME_SIGNALING_BY_ERYTHROPOIETIN	-0.754696	0.461159	ns	-0.336149
BOYAULT_LIVER_CANCER_SUBCLASS_G6_DN	-0.751017	0.461161	ns	-0.336148
BOHN_PRIMARY_IMMUNODEFICIENCY_SYNDROM_DN	-0.7489	0.462328	ns	-0.33505
DAZARD_RESPONSE_TO_UV_NHEK_UP	-0.753224	0.462958	ns	-0.334458
REACTOME_CARGO_RECOGNITION_FOR_CLATHRIN_MEDIATED_ENDOCYTOSIS	-0.750539	0.463032	ns	-0.334389
RHEIN_ALL_GLUCOCORTICOID_THERAPY_UP	-0.748415	0.463406	ns	-0.334038
RICKMAN_HEAD_AND_NECK_CANCER_F	-0.757104	0.463502	ns	-0.333948
BIOCARTA_ACH_PATHWAY	-0.757423	0.463914	ns	-0.333563
REACTOME_TRANSPORT_TO_THE_GOLGI_AND_SUBSEQUENT_MODIFICATION	-0.743975	0.464539	ns	-0.332978
SPIELMAN_LYMPHOBLAST_EUROPEAN_VS_ASIAN_2FC_UP	-0.747681	0.464794	ns	-0.332739
HALLMARK_IL6_JAK_STAT3_SIGNALING	-0.745267	0.465886	ns	-0.33172
PID_IL5_PATHWAY	-0.74844	0.466713	ns	-0.33095
REACTOME_PHASE_II_CONJUGATION_OF_COMPOUNDS	-0.741449	0.467828	ns	-0.329914
REACTOME_PLASMA_LIPOPROTEIN_ASSEMBLY_REMODELING_AND_CLEARANCE	-0.741824	0.468075	ns	-0.329684
BIOCARTA_ACETAMINOPHEN_PATHWAY	-0.740653	0.468268	ns	-0.329506
FONTAINE_THYROID_TUMOR_UNCERTAIN_MALIGNANCY_UP	-0.73515	0.468789	ns	-0.329022
PID_BCR_5PATHWAY	-0.737876	0.469961	ns	-0.327939
GARGALOVIC_RESPONSE_TO_OXIDIZED_PHOSPHOLIPIDS_CYAN_UP	-0.739614	0.470484	ns	-0.327455
REACTOME_ORGANIC_CATION_TRANSPORT	-0.739516	0.470836	ns	-0.327131
BIOCARTA_ERBB3_PATHWAY	-0.73696	0.471194	ns	-0.326801
GALIE_TUMOR_STEMNESS_GENES	-0.738204	0.471816	ns	-0.326228
YIH_RESPONSE_TO_ARSENITE_C1	-0.735188	0.472001	ns	-0.326057
REACTOME_CREB1_PHOSPHORYLATION_THROUGH_THE_ACTIVATION_OF_ADENYLATE_CYCLASE	-0.737426	0.473366	ns	-0.324803
GALLUZZI_PERMEABILIZE_MITOCHONDRIA	-0.730412	0.473461	ns	-0.324716
REACTOME_INTRA_GOLGI_AND_RETROGRADE_GOLGI_TO_ER_TRAFFIC	-0.724423	0.475321	ns	-0.323013
REACTOME_LTC4_CYSLTR_MEDIATED_IL4_PRODUCTION	-0.730762	0.475385	ns	-0.322954
KYNG_NORMAL_AGING_DN	-0.732055	0.475758	ns	-0.322614
REACTOME_ANTIGEN_PROCESSING_CROSS_PRESENTATION	-0.732775	0.476104	ns	-0.322299
REACTOME_NEGATIVE_REGULATION_OF_MET_ACTIVITY	-0.73059	0.477114	ns	-0.321378
BIOCARTA_CCR3_PATHWAY	-0.727552	0.477527	ns	-0.321002
TURASHVILI_BREAST_LOBULAR_CARCINOMA_VS_DUCTAL_NORMAL_UP	-0.72462	0.477667	ns	-0.320874
REACTOME_METABOLIC_DISORDERS_OF_BIOLOGICAL_OXIDATION_ENZYMES	-0.722117	0.478543	ns	-0.320079
WANG_BARRETTS_ESOPHAGUS_DN	-0.722312	0.478654	ns	-0.319979
REACTOME_ACTIVATED_TAK1_MEDIATES_P38_MAPK_ACTIVATION	-0.724013	0.478915	ns	-0.319741
KEGG_PRION_DISEASES	-0.722958	0.478965	ns	-0.319696
NIKOLSKY_BREAST_CANCER_17Q21_Q25_AMPLICON	-0.721902	0.480175	ns	-0.318601
WEBER_METHYLATED_HCP_IN_FIBROBLAST_UP	-0.725285	0.480477	ns	-0.318327
KEGG_FC_GAMMA_R_MEDIATED_PHAGOCYTOSIS	-0.716941	0.480847	ns	-0.317993
BROWNE_HCMV_INFECTION_2HR_UP	-0.720602	0.481302	ns	-0.317583
BIOCARTA_FOSB_PATHWAY	-0.721312	0.481543	ns	-0.317365
ONO_AML1_TARGETS_UP	-0.722301	0.481866	ns	-0.317073
SOUCEK_MYC_TARGETS	-0.724104	0.48255	ns	-0.316458
DORN_ADENOVIRUS_INFECTION_48HR_DN	-0.717997	0.484244	ns	-0.314936
JEON_SMAD6_TARGETS_UP	-0.721805	0.484508	ns	-0.314699
MUELLER_METHYLATED_IN_GLIOBLASTOMA	-0.714292	0.484739	ns	-0.314492
REACTOME_REGULATION_OF_BACH1_ACTIVITY	-0.714545	0.484912	ns	-0.314337
NIKOLSKY_BREAST_CANCER_20Q12_Q13_AMPLICON	-0.718018	0.485489	ns	-0.313821
PID_IFNG_PATHWAY	-0.710703	0.486684	ns	-0.312753
DORN_ADENOVIRUS_INFECTION_32HR_DN	-0.712321	0.487543	ns	-0.311987
REACTOME_NOTCH2_INTRACELLULAR_DOMAIN_REGULATES_TRANSCRIPTION	-0.704368	0.487644	ns	-0.311897
WP_CAMKK2_PATHWAY	-0.706035	0.487931	ns	-0.311642
STEARMAN_TUMOR_FIELD_EFFECT_UP	-0.70496	0.488768	ns	-0.310898
DACOSTA_UV_RESPONSE_VIA_ERCC3_COMMON_UP	-0.711264	0.488818	ns	-0.310853
HUMMERICH_SKIN_CANCER_PROGRESSION_DN	-0.70217	0.489195	ns	-0.310518
REACTOME_FICOLINS_BIND_TO_REPETITIVE_CARBOHYDRATE_STRUCTURES_ON_THE_TARGET_CELL_SURFACE	-0.711983	0.489341	ns	-0.310388
WP_RESISTIN_AS_A_REGULATOR_OF_INFLAMMATION	-0.704393	0.490621	ns	-0.309254
LUI_TARGETS_OF_PAX8_PPARG_FUSION	-0.703111	0.490693	ns	-0.30919
WP_OVERVIEW_OF_NANOPARTICLE_EFFECTS	-0.706485	0.491312	ns	-0.308643
PLASARI_TGFB1_TARGETS_1HR_UP	-0.706555	0.491649	ns	-0.308345
GARGALOVIC_RESPONSE_TO_OXIDIZED_PHOSPHOLIPIDS_BLUE_UP	-0.702041	0.49318	ns	-0.306995
VERHAAK_GLIOBLASTOMA_NEURAL	-0.703657	0.494113	ns	-0.306174
BIOCARTA_AGR_PATHWAY	-0.700276	0.49423	ns	-0.306071
CROONQUIST_NRAS_SIGNALING_UP	-0.695069	0.495371	ns	-0.30507
WP_NANOPARTICLE_TRIGGERED_REGULATED_NECROSIS	-0.692824	0.49559	ns	-0.304877
REACTOME_FCGR_ACTIVATION	-0.700702	0.495666	ns	-0.30481
WP_SUPRESSION_OF_HMGB1_MEDIATED_INFLAMMATION_BY_THBD	-0.697122	0.496099	ns	-0.304431
KOMMAGANI_TP63_GAMMA_TARGETS	-0.689453	0.497428	ns	-0.30327
REACTOME_SIGNALING_BY_INTERLEUKINS	-0.694485	0.497567	ns	-0.303148
KEGG_NEUROTROPHIN_SIGNALING_PATHWAY	-0.692989	0.497604	ns	-0.303116
PID_THROMBIN_PAR4_PATHWAY	-0.696085	0.497885	ns	-0.302871
BIOCARTA_ARAP_PATHWAY	-0.690514	0.497937	ns	-0.302826
NIKOLSKY_BREAST_CANCER_7Q21_Q22_AMPLICON	-0.697207	0.498003	ns	-0.302768
REACTOME_SCAVENGING_OF_HEME_FROM_PLASMA	-0.697707	0.498239	ns	-0.302562
REACTOME_FCGAMMA_RECEPTOR_FCGR_DEPENDENT_PHAGOCYTOSIS	-0.692344	0.498508	ns	-0.302328
PID_NEPHRIN_NEPH1_PATHWAY	-0.686655	0.498555	ns	-0.302287
REACTOME_PEXOPHAGY	-0.699582	0.498758	ns	-0.30211
WP_AGERAGE_PATHWAY	-0.687501	0.499248	ns	-0.301684
REACTOME_REGULATION_OF_IFNG_SIGNALING	-0.694617	0.499367	ns	-0.30158
MORI_SMALL_PRE_BII_LYMPHOCYTE_UP	-0.690504	0.499475	ns	-0.301486
FLECHNER_BIOPSY_KIDNEY_TRANSPLANT_REJECTED_VS_OK_UP	-0.68883	0.500298	ns	-0.300771
REACTOME_P75NTR_RECRUITS_SIGNALLING_COMPLEXES	-0.690818	0.500575	ns	-0.300531
BROWNE_HCMV_INFECTION_14HR_UP	-0.68407	0.500684	ns	-0.300436
PID_ENDOTHELIN_PATHWAY	-0.684448	0.501667	ns	-0.299585
REACTOME_NUCLEOTIDE_SALVAGE	-0.682373	0.502028	ns	-0.299272
KEGG_PANTOTHENATE_AND_COA_BIOSYNTHESIS	-0.683618	0.502848	ns	-0.298563
REACTOME_VLDL_ASSEMBLY	-0.688633	0.502906	ns	-0.298513
PID_RAC1_PATHWAY	-0.680636	0.502978	ns	-0.298451
MIKKELSEN_NPC_ICP_WITH_H3K27ME3	-0.688303	0.503725	ns	-0.297806
CHANGOLKAR_H2AFY_TARGETS_UP	-0.68198	0.504031	ns	-0.297543
REACTOME_SYNTHESIS_OF_IP3_AND_IP4_IN_THE_CYTOSOL	-0.682545	0.504393	ns	-0.297231
REACTOME_ELEVATION_OF_CYTOSOLIC_CA2_LEVELS	-0.683045	0.504546	ns	-0.297099
PID_TAP63_PATHWAY	-0.679085	0.504612	ns	-0.297043
WP_PENTOSE_PHOSPHATE_PATHWAY_IN_SENESCENT_CELLS	-0.684838	0.505066	ns	-0.296652
SHEN_SMARCA2_TARGETS_UP	-0.680872	0.505753	ns	-0.296062
BRUNEAU_SEPTATION_ATRIAL	-0.67926	0.506259	ns	-0.295627
HALLMARK_COMPLEMENT	-0.679051	0.506425	ns	-0.295485
BIOCARTA_MSP_PATHWAY	-0.679052	0.507057	ns	-0.294943
REN_MIF_TARGETS_DN	-0.678026	0.507088	ns	-0.294916
REACTOME_MELANIN_BIOSYNTHESIS	-0.674704	0.508077	ns	-0.294071
IKEDA_MIR1_TARGETS_DN	-0.684685	0.508777	ns	-0.293472
TURASHVILI_BREAST_DUCTAL_CARCINOMA_VS_LOBULAR_NORMAL_DN	-0.670366	0.508858	ns	-0.293403
SASAKI_TARGETS_OF_TP73_AND_TP63	-0.678569	0.509218	ns	-0.293097
BIOCARTA_CXCR4_PATHWAY	-0.674849	0.50931	ns	-0.293018
REACTOME_ASSEMBLY_OF_THE_HIV_VIRION	-0.673757	0.509445	ns	-0.292903
BIOCARTA_CB1R_PATHWAY	-0.668317	0.509603	ns	-0.292768
REACTOME_ARACHIDONATE_PRODUCTION_FROM_DAG	-0.672855	0.509633	ns	-0.292743
KESHELAVA_MULTIPLE_DRUG_RESISTANCE	-0.667968	0.509842	ns	-0.292565
REACTOME_INFLAMMASOMES	-0.673676	0.509883	ns	-0.292529
RICKMAN_TUMOR_DIFFERENTIATED_MODERATELY_VS_POORLY_UP	-0.66781	0.509906	ns	-0.29251
GERY_CEBP_TARGETS	-0.6736	0.510005	ns	-0.292425
SHARMA_PILOCYTIC_ASTROCYTOMA_LOCATION_UP	-0.677578	0.510203	ns	-0.292257
SEITZ_NEOPLASTIC_TRANSFORMATION_BY_8P_DELETION_DN	-0.669588	0.510768	ns	-0.291776
PID_IL8_CXCR1_PATHWAY	-0.667043	0.511524	ns	-0.291134
PID_VEGFR1_2_PATHWAY	-0.669076	0.511623	ns	-0.29105
REACTOME_NF_KB_IS_ACTIVATED_AND_SIGNALS_SURVIVAL	-0.672085	0.512169	ns	-0.290587
WP_RAS_AND_BRADYKININ_PATHWAYS_IN_COVID19	-0.669773	0.512891	ns	-0.289975
ROSS_LEUKEMIA_WITH_MLL_FUSIONS	-0.66231	0.513367	ns	-0.289572
HINATA_NFKB_TARGETS_KERATINOCYTE_UP	-0.668972	0.513408	ns	-0.289538
MIKHAYLOVA_OXIDATIVE_STRESS_RESPONSE_VIA_VHL_UP	-0.667272	0.513712	ns	-0.28928
WATANABE_ULCERATIVE_COLITIS_WITH_CANCER_DN	-0.665916	0.513802	ns	-0.289205
REACTOME_MYOCLONIC_EPILEPSY_OF_LAFORA	-0.673393	0.513818	ns	-0.28919
MCLACHLAN_DENTAL_CARIES_UP	-0.666501	0.513889	ns	-0.289131
BIOCARTA_PYK2_PATHWAY	-0.664303	0.514481	ns	-0.288631
KEGG_ENDOMETRIAL_CANCER	-0.663037	0.51465	ns	-0.288488
GOTTWEIN_TARGETS_OF_KSHV_MIR_K12_11	-0.662285	0.515032	ns	-0.288166
WP_APOE_AND_MIR146_IN_INFLAMMATION_AND_ATHEROSCLEROSIS	-0.666551	0.515442	ns	-0.28782
PRAMOONJAGO_SOX4_TARGETS_UP	-0.662025	0.516101	ns	-0.287266
VERHAAK_GLIOBLASTOMA_MESENCHYMAL	-0.659316	0.516523	ns	-0.286911
BIOCARTA_IL3_PATHWAY	-0.663311	0.517191	ns	-0.286349
IYENGAR_RESPONSE_TO_ADIPOCYTE_FACTORS	-0.658552	0.517197	ns	-0.286344
GOERING_BLOOD_HDL_CHOLESTEROL_QTL_CIS	-0.66347	0.517873	ns	-0.285777
WILLIAMS_ESR2_TARGETS_UP	-0.6574	0.518034	ns	-0.285642
APPEL_IMATINIB_RESPONSE	-0.656939	0.518113	ns	-0.285576
KEGG_COLORECTAL_CANCER	-0.659164	0.51815	ns	-0.285544
FAELT_B_CLL_WITH_VH3_21_DN	-0.660392	0.518347	ns	-0.285379
REACTOME_SYNTHESIS_OF_PG	-0.655018	0.519761	ns	-0.284196
PID_GMCSF_PATHWAY	-0.657442	0.519918	ns	-0.284065
REACTOME_DECTIN_1_MEDIATED_NONCANONICAL_NF_KB_SIGNALING	-0.659734	0.521358	ns	-0.282864
REACTOME_INTERLEUKIN_17_SIGNALING	-0.653527	0.522258	ns	-0.282115
REACTOME_P75NTR_SIGNALS_VIA_NF_KB	-0.654495	0.52238	ns	-0.282013
LEE_LIVER_CANCER_MYC_TGFA_DN	-0.655001	0.523279	ns	-0.281267
KUROZUMI_RESPONSE_TO_ONCOCYTIC_VIRUS	-0.649793	0.523385	ns	-0.281179
REACTOME_ENDOSOMAL_VACUOLAR_PATHWAY	-0.651922	0.523772	ns	-0.280858
LIU_IL13_MEMORY_MODEL_UP	-0.647212	0.524171	ns	-0.280527
FONTAINE_PAPILLARY_THYROID_CARCINOMA_UP	-0.646489	0.524983	ns	-0.279855
BAKKER_FOXO3_TARGETS_UP	-0.644091	0.525934	ns	-0.279069
WUNDER_INFLAMMATORY_RESPONSE_AND_CHOLESTEROL_DN	-0.649332	0.526149	ns	-0.278891
BIOCARTA_PCAF_PATHWAY	-0.647458	0.526272	ns	-0.27879
REACTOME_CITRIC_ACID_CYCLE_TCA_CYCLE	-0.646425	0.5263	ns	-0.278767
KANG_IMMORTALIZED_BY_TERT_UP	-0.644993	0.526482	ns	-0.278617
REACTOME_COPI_MEDIATED_ANTEROGRADE_TRANSPORT	-0.6452	0.526751	ns	-0.278394
KEGG_CHEMOKINE_SIGNALING_PATHWAY	-0.645291	0.527216	ns	-0.278012
REACTOME_INTERLEUKIN_12_FAMILY_SIGNALING	-0.646333	0.527246	ns	-0.277987
WP_INTERACTIONS_OF_NATURAL_KILLER_CELLS_IN_PANCREATIC_CANCER	-0.652034	0.527987	ns	-0.277376
REACTOME_DOWNREGULATION_OF_SMAD2_3_SMAD4_TRANSCRIPTIONAL_ACTIVITY	-0.644789	0.528004	ns	-0.277362
WP_CHROMOSOMAL_AND_MICROSATELLITE_INSTABILITY_IN_COLORECTAL_CANCER	-0.644395	0.528317	ns	-0.277105
MAEKAWA_ATF2_TARGETS	-0.652118	0.528766	ns	-0.276737
BIOCARTA_PRION_PATHWAY	-0.642039	0.528812	ns	-0.276699
REACTOME_TRAF3_DEPENDENT_IRF_ACTIVATION_PATHWAY	-0.637638	0.528979	ns	-0.276562
REACTOME_STABILIZATION_OF_P53	-0.647103	0.529195	ns	-0.276384
TARTE_PLASMA_CELL_VS_B_LYMPHOCYTE_DN	-0.644339	0.529726	ns	-0.275949
REACTOME_FCERI_MEDIATED_NF_KB_ACTIVATION	-0.642497	0.531679	ns	-0.274351
WP_SULINDAC_METABOLIC_PATHWAY	-0.635582	0.532241	ns	-0.273892
CHANG_POU5F1_TARGETS_DN	-0.638417	0.532306	ns	-0.273838
WP_INHIBITION_OF_EXOSOME_BIOGENESIS_AND_SECRETION_BY_MANUMYCIN_A_IN_CRPC_CELLS	-0.63733	0.532526	ns	-0.273659
BIOCARTA_IL10_PATHWAY	-0.636111	0.532813	ns	-0.273426
DEMAGALHAES_AGING_UP	-0.634443	0.533396	ns	-0.27295
FARMER_BREAST_CANCER_CLUSTER_5	-0.640311	0.533485	ns	-0.272878
AUJLA_IL22_AND_IL17A_SIGNALING	-0.634638	0.533705	ns	-0.272699
BIOCARTA_DSP_PATHWAY	-0.636567	0.534124	ns	-0.272358
REACTOME_SENSORY_PERCEPTION	-0.628642	0.534978	ns	-0.271664
EBAUER_MYOGENIC_TARGETS_OF_PAX3_FOXO1_FUSION	-0.63849	0.535481	ns	-0.271256
RAMJAUN_APOPTOSIS_BY_TGFB1_VIA_SMAD4_UP	-0.633543	0.53606	ns	-0.270786
SEKI_INFLAMMATORY_RESPONSE_LPS_UP	-0.631944	0.536606	ns	-0.270344
JOHNSTONE_PARVB_TARGETS_1_DN	-0.62925	0.536632	ns	-0.270323
REACTOME_PKA_ACTIVATION_IN_GLUCAGON_SIGNALLING	-0.631246	0.536949	ns	-0.270067
REACTOME_WAX_AND_PLASMALOGEN_BIOSYNTHESIS	-0.629833	0.537604	ns	-0.269537
LIU_BREAST_CANCER	-0.62813	0.538294	ns	-0.26898
REACTOME_IRE1ALPHA_ACTIVATES_CHAPERONES	-0.623575	0.538575	ns	-0.268754
WP_SEROTONIN_HTR1_GROUP_AND_FOS_PATHWAY	-0.626427	0.53868	ns	-0.268669
JOSEPH_RESPONSE_TO_SODIUM_BUTYRATE_UP	-0.629845	0.538698	ns	-0.268655
GARGALOVIC_RESPONSE_TO_OXIDIZED_PHOSPHOLIPIDS_MAGENTA_UP	-0.626986	0.539186	ns	-0.268261
WP_PILOCYTIC_ASTROCYTOMA	-0.625429	0.540375	ns	-0.267305
REACTOME_GENE_AND_PROTEIN_EXPRESSION_BY_JAK_STAT_SIGNALING_AFTER_INTERLEUKIN_12_STIMULATION	-0.625487	0.540402	ns	-0.267283
MARTINELLI_IMMATURE_NEUTROPHIL_DN	-0.624479	0.540477	ns	-0.267223
SU_PANCREAS	-0.631974	0.540589	ns	-0.267133
YAGI_AML_RELAPSE_PROGNOSIS	-0.620103	0.540634	ns	-0.267096
WP_KYNURENINE_PATHWAY_AND_LINKS_TO_CELL_SENESCENCE	-0.626228	0.541063	ns	-0.266752
HOLLEMAN_ASPARAGINASE_RESISTANCE_ALL_UP	-0.619026	0.541637	ns	-0.266292
BIOCARTA_IGF1MTOR_PATHWAY	-0.622437	0.541813	ns	-0.266151
SMIRNOV_RESPONSE_TO_IR_2HR_UP	-0.624647	0.542681	ns	-0.265456
CAFFAREL_RESPONSE_TO_THC_24HR_3_UP	-0.620527	0.543822	ns	-0.264543
REACTOME_TNFR2_NON_CANONICAL_NF_KB_PATHWAY	-0.624861	0.544118	ns	-0.264307
REACTOME_FCGR3A_MEDIATED_IL10_SYNTHESIS	-0.62179	0.544259	ns	-0.264194
WP_PANCREATIC_ADENOCARCINOMA_PATHWAY	-0.614542	0.54592	ns	-0.262871
SPIELMAN_LYMPHOBLAST_EUROPEAN_VS_ASIAN_DN	-0.615964	0.545957	ns	-0.262842
BIOCARTA_AT1R_PATHWAY	-0.614849	0.546214	ns	-0.262637
LEE_CALORIE_RESTRICTION_MUSCLE_DN	-0.61184	0.547314	ns	-0.261764
REACTOME_FC_EPSILON_RECEPTOR_FCERI_SIGNALING	-0.616913	0.547456	ns	-0.261651
REACTOME_SIGNALING_BY_NOTCH4	-0.615065	0.547995	ns	-0.261223
REACTOME_SYNTHESIS_OF_12_EICOSATETRAENOIC_ACID_DERIVATIVES	-0.613282	0.548077	ns	-0.261159
PID_SYNDECAN_3_PATHWAY	-0.610851	0.548077	ns	-0.261158
PID_FCER1_PATHWAY	-0.610439	0.548115	ns	-0.261129
TIEN_INTESTINE_PROBIOTICS_24HR_DN	-0.610805	0.548167	ns	-0.261087
WP_APOPTOSIS_MODULATION_BY_HSP70	-0.611097	0.548621	ns	-0.260728
JEPSEN_SMRT_TARGETS	-0.609897	0.549317	ns	-0.260177
HOLLEMAN_ASPARAGINASE_RESISTANCE_ALL_DN	-0.610404	0.549576	ns	-0.259972
WP_LEPTININSULIN_SIGNALING_OVERLAP	-0.609367	0.549886	ns	-0.259727
WP_TCELL_ANTIGEN_RECEPTOR_TCR_PATHWAY_DURING_STAPHYLOCOCCUS_AUREUS_INFECTION	-0.611368	0.550125	ns	-0.259539
REACTOME_DAP12_SIGNALING	-0.611937	0.550263	ns	-0.25943
DIRMEIER_LMP1_RESPONSE_EARLY	-0.609628	0.550487	ns	-0.259253
REACTOME_CLEC7A_DECTIN_1_SIGNALING	-0.611645	0.550906	ns	-0.258923
REACTOME_VISUAL_PHOTOTRANSDUCTION	-0.604327	0.551318	ns	-0.258598
REACTOME_CYTOPROTECTION_BY_HMOX1	-0.60948	0.551487	ns	-0.258464
REACTOME_BUTYRATE_RESPONSE_FACTOR_1_BRF1_BINDS_AND_DESTABILIZES_MRNA	-0.603029	0.552846	ns	-0.257396
REACTOME_PROCESSING_OF_SMDT1	-0.606019	0.553297	ns	-0.257042
WEBER_METHYLATED_ICP_IN_FIBROBLAST	-0.604484	0.553298	ns	-0.257041
WP_BMP2WNT4FOXO1_PATHWAY_IN_PRIMARY_ENDOMETRIAL_STROMAL_CELL_DIFFERENTIATION	-0.607258	0.553338	ns	-0.25701
REACTOME_TRAIL_SIGNALING	-0.602592	0.554215	ns	-0.256322
REACTOME_INTERLEUKIN_12_SIGNALING	-0.603553	0.554595	ns	-0.256024
BIOCARTA_MITOCHONDRIA_PATHWAY	-0.600053	0.555374	ns	-0.255414
NIKOLSKY_BREAST_CANCER_19Q13.4_AMPLICON	-0.600209	0.555511	ns	-0.255308
PID_ERBB4_PATHWAY	-0.598849	0.555623	ns	-0.25522
DE_YY1_TARGETS_UP	-0.601088	0.555746	ns	-0.255124
PID_CD40_PATHWAY	-0.600696	0.556126	ns	-0.254827
WINTER_HYPOXIA_DN	-0.599047	0.556265	ns	-0.254718
SARRY Fatty Acid Metabolism	-0.596688	0.556852	ns	-0.25426
REACTOME_ORGANIC_ANION_TRANSPORTERS	-0.603208	0.557109	ns	-0.25406
MALIK_REPRESSED_BY_ESTROGEN	-0.597855	0.557597	ns	-0.253679
REACTOME_CYTOCHROME_C_MEDIATED_APOPTOTIC_RESPONSE	-0.599469	0.558044	ns	-0.253332
REACTOME_SYNTHESIS_OF_BILE_ACIDS_AND_BILE_SALTS	-0.596718	0.558258	ns	-0.253165
WP_ERK_PATHWAY_IN_HUNTINGTONS_DISEASE	-0.598628	0.55899	ns	-0.252596
REACTOME_SYNTHESIS_OF_PIPS_AT_THE_EARLY_ENDOSOME_MEMBRANE	-0.592064	0.559028	ns	-0.252567
WP_ARYLAMINE_METABOLISM	-0.595088	0.559932	ns	-0.251865
REACTOME_ACTIVATION_OF_IRF3_IRF7_MEDIATED_BY_TBK1_IKK_EPSILON	-0.593441	0.560254	ns	-0.251615
PID_ERBB1_DOWNSTREAM_PATHWAY	-0.59037	0.561156	ns	-0.250917
FREDERICK_PRKCI_TARGETS	-0.589994	0.561688	ns	-0.250505
BOSCO_EPITHELIAL_DIFFERENTIATION_MODULE	-0.589578	0.56218	ns	-0.250124
YEMELYANOV_GR_TARGETS_DN	-0.589413	0.562181	ns	-0.250124
REACTOME_RAF_ACTIVATION	-0.590843	0.562285	ns	-0.250043
SARRY Mitochondria	-0.588352	0.56272	ns	-0.249708
WANG_TNF_TARGETS	-0.590181	0.563081	ns	-0.249429
REACTOME_CYTOSOLIC_IRON_SULFUR_CLUSTER_ASSEMBLY	-0.587945	0.563295	ns	-0.249264
REACTOME_PHENYLALANINE_METABOLISM	-0.58885	0.563356	ns	-0.249217
TUOMISTO_TUMOR_SUPPRESSION_BY_COL13A1_UP	-0.590238	0.56452	ns	-0.248321
SESTO_RESPONSE_TO_UV_C0	-0.590419	0.564658	ns	-0.248215
HOSHIDA_LIVER_CANCER_SURVIVAL_DN	-0.582232	0.565308	ns	-0.247715
IVANOVA_HEMATOPOIESIS_LATE_PROGENITOR	-0.583777	0.565406	ns	-0.24764
REACTOME_ANTIGEN_PROCESSING_UBIQUITINATION_PROTEASOME_DEGRADATION	-0.584649	0.565464	ns	-0.247595
REACTOME_NUCLEAR_EVENTS_STIMULATED_BY_ALK_SIGNALING_IN_CANCER	-0.586732	0.565636	ns	-0.247463
WP_LEUKOCYTEINTRINSIC_HIPPO_PATHWAY_FUNCTIONS	-0.582425	0.566246	ns	-0.246995
YAO_HOXA10_TARGETS_VIA_PROGESTERONE_DN	-0.580519	0.566263	ns	-0.246982
SARRY Beta-Ox	-0.579524	0.56758	ns	-0.245973
CHAUHAN_RESPONSE_TO_METHOXYESTRADIOL_DN	-0.581569	0.567653	ns	-0.245917
HALLMARK_TNFA_SIGNALING_VIA_NFKB	-0.584323	0.567693	ns	-0.245886
HALLMARK_PANCREAS_BETA_CELLS	-0.58168	0.568772	ns	-0.245062
YAO_TEMPORAL_RESPONSE_TO_PROGESTERONE_CLUSTER_9	-0.583261	0.568872	ns	-0.244985
WP_TCELL_RECEPTOR_TCR_SIGNALING_PATHWAY	-0.581978	0.569321	ns	-0.244643
REACTOME_NEF_MEDIATED_DOWNREGULATION_OF_MHC_CLASS_I_COMPLEX_CELL_SURFACE_EXPRESSION	-0.578266	0.569453	ns	-0.244542
WP_EV_RELEASE_FROM_CARDIAC_CELLS_AND_THEIR_FUNCTIONAL_EFFECTS	-0.580488	0.569718	ns	-0.24434
AMIT_EGF_RESPONSE_60_MCF10A	-0.582558	0.569867	ns	-0.244227
SARRY APOPTOSIS_GO	-0.577682	0.57042	ns	-0.243805
MYLLYKANGAS_AMPLIFICATION_HOT_SPOT_25	-0.583293	0.570432	ns	-0.243796
REACTOME_HEDGEHOG_LIGAND_BIOGENESIS	-0.580901	0.570898	ns	-0.243442
REACTOME_DEGRADATION_OF_GLI1_BY_THE_PROTEASOME	-0.581332	0.57099	ns	-0.243371
ROY_WOUND_BLOOD_VESSEL_DN	-0.575673	0.571801	ns	-0.242755
PID_INTEGRIN2_PATHWAY	-0.577667	0.572038	ns	-0.242575
REACTOME_RUNX1_REGULATES_TRANSCRIPTION_OF_GENES_INVOLVED_IN_INTERLEUKIN_SIGNALING	-0.576363	0.572106	ns	-0.242524
NEMETH_INFLAMMATORY_RESPONSE_LPS_UP	-0.575647	0.573014	ns	-0.241835
BIOCARTA_RAB_PATHWAY	-0.577069	0.573175	ns	-0.241713
PID_TCR_JNK_PATHWAY	-0.571604	0.573308	ns	-0.241612
KEGG_GLYCOSAMINOGLYCAN_DEGRADATION	-0.569096	0.573908	ns	-0.241158
NABA_ECM_AFFILIATED	-0.568438	0.574461	ns	-0.240739
BAFNA_MUC4_TARGETS_UP	-0.573928	0.574588	ns	-0.240643
BOUDOUKHA_BOUND_BY_IGF2BP2	-0.573368	0.574662	ns	-0.240587
BIOCARTA_EEA1_PATHWAY	-0.571044	0.574918	ns	-0.240394
DORSAM_HOXA9_TARGETS_DN	-0.573056	0.575037	ns	-0.240304
REACTOME_NICOTINATE_METABOLISM	-0.566937	0.575292	ns	-0.240112
UZONYI_RESPONSE_TO_LEUKOTRIENE_AND_THROMBIN	-0.571601	0.576477	ns	-0.239218
WP_FATTY_ACID_OMEGAOXIDATION	-0.574432	0.576552	ns	-0.239162
REACTOME_ABACAVIR_TRANSPORT_AND_METABOLISM	-0.570506	0.576838	ns	-0.238946
KEGG_B_CELL_RECEPTOR_SIGNALING_PATHWAY	-0.568618	0.577949	ns	-0.238111
SA_PTEN_PATHWAY	-0.56243	0.578423	ns	-0.237755
REACTOME_FORMATION_OF_APOPTOSOME	-0.566741	0.57845	ns	-0.237734
WP_NUCLEOTIDEBINDING_OLIGOMERIZATION_DOMAIN_NOD_PATHWAY	-0.568668	0.57863	ns	-0.237599
TESAR_JAK_TARGETS_MOUSE_ES_D3_DN	-0.569426	0.578946	ns	-0.237362
REACTOME_CELLULAR_RESPONSE_TO_CHEMICAL_STRESS	-0.567772	0.579068	ns	-0.23727
REACTOME_DAG_AND_IP3_SIGNALING	-0.564592	0.579611	ns	-0.236863
KRIGE_AMINO_ACID_DEPRIVATION	-0.564644	0.579971	ns	-0.236594
WP_KISSPEPTINKISSPEPTIN_RECEPTOR_SYSTEM_IN_THE_OVARY	-0.567135	0.580615	ns	-0.236112
REACTOME_FLT3_SIGNALING_BY_CBL_MUTANTS	-0.565934	0.58099	ns	-0.235831
REACTOME_CELLULAR_RESPONSE_TO_HYPOXIA	-0.566508	0.581145	ns	-0.235715
LINDSTEDT_DENDRITIC_CELL_MATURATION_B	-0.564636	0.581196	ns	-0.235678
IIZUKA_LIVER_CANCER_EARLY_RECURRENCE	-0.563222	0.581409	ns	-0.235518
REACTOME_SPERM_MOTILITY_AND_TAXES	-0.565803	0.581515	ns	-0.235439
REACTOME_CHAPERONE_MEDIATED_AUTOPHAGY	-0.565797	0.582247	ns	-0.234893
REACTOME_RA_BIOSYNTHESIS_PATHWAY	-0.562087	0.582343	ns	-0.234821
WP_PROTEASOME_DEGRADATION	-0.563849	0.582949	ns	-0.234369
CEBALLOS_TARGETS_OF_TP53_AND_MYC_UP	-0.561022	0.58352	ns	-0.233945
BIOCARTA_PEPI_PATHWAY	-0.559297	0.583637	ns	-0.233857
REACTOME_CYTOSOLIC_SULFONATION_OF_SMALL_MOLECULES	-0.562066	0.583814	ns	-0.233726
PID_SYNDECAN_1_PATHWAY	-0.555886	0.584348	ns	-0.233328
PID_EPHA_FWDPATHWAY	-0.556448	0.584656	ns	-0.2331
REACTOME_SYNTHESIS_OF_GDP_MANNOSE	-0.555924	0.584727	ns	-0.233047
FLECHNER_PBL_KIDNEY_TRANSPLANT_OK_VS_DONOR_DN	-0.556595	0.585043	ns	-0.232812
ABBUD_LIF_SIGNALING_2_DN	-0.556921	0.585645	ns	-0.232365
WEBER_METHYLATED_HCP_IN_SPERM_DN	-0.555223	0.585814	ns	-0.23224
REACTOME_EFFECTS_OF_PIP2_HYDROLYSIS	-0.554673	0.586255	ns	-0.231913
REACTOME_DEGRADATION_OF_AXIN	-0.556952	0.587103	ns	-0.231286
REACTOME_BICARBONATE_TRANSPORTERS	-0.555453	0.587211	ns	-0.231206
KEGG_PROTEASOME	-0.557253	0.5874	ns	-0.231066
REACTOME_ENDOGENOUS_STEROLS	-0.553452	0.587559	ns	-0.230949
BIOCARTA_AKAP95_PATHWAY	-0.553115	0.588802	ns	-0.230031
REACTOME_BH3_ONLY_PROTEINS_ASSOCIATE_WITH_AND_INACTIVATE_ANTI_APOPTOTIC_BCL_2_MEMBERS	-0.550326	0.588974	ns	-0.229904
REACTOME_PIWI_INTERACTING_RNA_PIRNA_BIOGENESIS	-0.550952	0.5891	ns	-0.229811
REACTOME_CD28_DEPENDENT_VAV1_PATHWAY	-0.552241	0.589312	ns	-0.229654
DAVIES_MULTIPLE_MYELOMA_VS_MGUS_DN	-0.54626	0.591045	ns	-0.228379
DALESSIO_TSA_RESPONSE	-0.553132	0.591067	ns	-0.228363
REACTOME_HORMONE_LIGAND_BINDING_RECEPTORS	-0.54489	0.592198	ns	-0.227533
KEGG_GLYCOSPHINGOLIPID_BIOSYNTHESIS_GANGLIO_SERIES	-0.543454	0.592436	ns	-0.227358
AMIT_EGF_RESPONSE_40_HELA	-0.546544	0.593116	ns	-0.22686
REACTOME_SIGNALING_BY_THE_B_CELL_RECEPTOR_BCR	-0.547867	0.593222	ns	-0.226782
LEIN_CHOROID_PLEXUS_MARKERS	-0.540445	0.593302	ns	-0.226724
REACTOME_NICOTINAMIDE_SALVAGING	-0.539475	0.593827	ns	-0.22634
DOUGLAS_BMI1_TARGETS_DN	-0.539607	0.594312	ns	-0.225986
BIOCARTA_PTEN_PATHWAY	-0.538956	0.594795	ns	-0.225633
MORI_LARGE_PRE_BII_LYMPHOCYTE_DN	-0.539132	0.595502	ns	-0.225116
HO_LIVER_CANCER_VASCULAR_INVASION	-0.539736	0.595814	ns	-0.22489
GENTILE_UV_RESPONSE_CLUSTER_D2	-0.539695	0.595939	ns	-0.224798
CALVET_IRINOTECAN_SENSITIVE_VS_REVERTED_UP	-0.539131	0.596116	ns	-0.224669
REACTOME_ACTIVATION_OF_PPARGC1A_PGC_1ALPHA_BY_PHOSPHORYLATION	-0.53863	0.597254	ns	-0.223841
WP_IL17_SIGNALING_PATHWAY	-0.537482	0.597267	ns	-0.223831
LEE_AGING_MUSCLE_UP	-0.542216	0.597588	ns	-0.223598
REACTOME_CLATHRIN_MEDIATED_ENDOCYTOSIS	-0.536568	0.597626	ns	-0.223571
WP_OSTEOPONTIN_SIGNALING	-0.539609	0.597812	ns	-0.223436
REACTOME_DOWNREGULATION_OF_ERBB2_ERBB3_SIGNALING	-0.536571	0.598903	ns	-0.222643
REACTOME_ADENYLATE_CYCLASE_ACTIVATING_PATHWAY	-0.535802	0.599597	ns	-0.22214
WP_PREGNANE_X_RECEPTOR_PATHWAY	-0.534453	0.599891	ns	-0.221928
REACTOME_REGULATION_BY_C_FLIP	-0.531889	0.600937	ns	-0.221171
THILLAINADESAN_ZNF217_TARGETS_DN	-0.531092	0.601325	ns	-0.22089
REACTOME_FCERI_MEDIATED_MAPK_ACTIVATION	-0.535507	0.601683	ns	-0.220633
PODAR_RESPONSE_TO_ADAPHOSTIN_UP	-0.532144	0.60229	ns	-0.220195
WP_HEREDITARY_LEIOMYOMATOSIS_AND_RENAL_CELL_CARCINOMA_PATHWAY	-0.529719	0.602887	ns	-0.219764
GALINDO_IMMUNE_RESPONSE_TO_ENTEROTOXIN	-0.530109	0.60339	ns	-0.219402
WP_PATHWAYS_OF_NUCLEIC_ACID_METABOLISM_AND_INNATE_IMMUNE_SENSING	-0.527996	0.604291	ns	-0.218754
MOOTHA_FFA_OXYDATION	-0.523451	0.605076	ns	-0.21819
BUCKANOVICH_T_LYMPHOCYTE_HOMING_ON_TUMOR_UP	-0.528506	0.605108	ns	-0.218167
WP_AMPACTIVATED_PROTEIN_KINASE_AMPK_SIGNALING	-0.523405	0.605915	ns	-0.217589
WP_CHEMOKINE_SIGNALING_PATHWAY	-0.522773	0.607661	ns	-0.216338
REACTOME_SIGNALING_BY_ERBB2	-0.522661	0.607933	ns	-0.216144
SIG_PIP3_SIGNALING_IN_B_LYMPHOCYTES	-0.520065	0.6082	ns	-0.215953
BARRIER_CANCER_RELAPSE_TUMOR_SAMPLE_DN	-0.517845	0.608637	ns	-0.215642
ZIRN_TRETINOIN_RESPONSE_DN	-0.522937	0.608984	ns	-0.215394
XU_HGF_SIGNALING_NOT_VIA_AKT1_6HR	-0.520342	0.609021	ns	-0.215368
WP_SULFATION_BIOTRANSFORMATION_REACTION	-0.518141	0.610107	ns	-0.214594
ZHANG_RESPONSE_TO_IKK_INHIBITOR_AND_TNF_UP	-0.520011	0.610172	ns	-0.214548
BOYAULT_LIVER_CANCER_SUBCLASS_G56_DN	-0.518081	0.610337	ns	-0.21443
REACTOME_RAB_REGULATION_OF_TRAFFICKING	-0.515164	0.6105	ns	-0.214315
BHATI_G2M_ARREST_BY_2METHOXYESTRADIOL_DN	-0.518001	0.611007	ns	-0.213954
BROWNE_HCMV_INFECTION_4HR_UP	-0.518396	0.611045	ns	-0.213927
WP_GANGLIO_SPHINGOLIPID_METABOLISM	-0.517145	0.611832	ns	-0.213368
BIOCARTA_INFLAM_PATHWAY	-0.518391	0.612227	ns	-0.213087
PID_P38_MKK3_6PATHWAY	-0.51263	0.612472	ns	-0.212914
REACTOME_INTERLEUKIN_18_SIGNALING	-0.518073	0.61321	ns	-0.212391
REACTOME_CASPASE_ACTIVATION_VIA_DEATH_RECEPTORS_IN_THE_PRESENCE_OF_LIGAND	-0.513252	0.61321	ns	-0.212391
WP_HEPATITIS_B_INFECTION	-0.513393	0.613412	ns	-0.212247
WP_SARSCOV2_INNATE_IMMUNITY_EVASION_AND_CELLSPECIFIC_IMMUNE_RESPONSE	-0.513263	0.613634	ns	-0.212091
GESERICK_TERT_TARGETS_DN	-0.515496	0.614077	ns	-0.211777
SHIN_B_CELL_LYMPHOMA_CLUSTER_6	-0.512804	0.614297	ns	-0.211621
TSUTSUMI_FBXW8_TARGETS	-0.510346	0.614609	ns	-0.211401
PETRETTO_HEART_MASS_QTL_CIS_UP	-0.513966	0.614767	ns	-0.21129
PID_PDGFRB_PATHWAY	-0.5109	0.61534	ns	-0.210885
REACTOME_RUNX3_REGULATES_CDKN1A_TRANSCRIPTION	-0.512766	0.6155	ns	-0.210772
REACTOME_SPHINGOLIPID_METABOLISM	-0.508184	0.615608	ns	-0.210695
FISCHER_DIRECT_P53_TARGETS_META_ANALYSIS	-0.510437	0.616125	ns	-0.210331
LIU_CDX2_TARGETS_DN	-0.513718	0.616181	ns	-0.210291
REACTOME_RHO_GTPASES_ACTIVATE_PAKS	-0.515043	0.61658	ns	-0.210011
WP_PDGF_PATHWAY	-0.509023	0.6167	ns	-0.209926
WP_METABOLIC_PATHWAY_OF_LDL_HDL_AND_TG_INCLUDING_DISEASES	-0.512819	0.616766	ns	-0.209879
WP_MODULATORS_OF_TCR_SIGNALING_AND_T_CELL_ACTIVATION	-0.51145	0.617063	ns	-0.209671
REACTOME_SIGNALING_BY_PDGFR_IN_DISEASE	-0.508514	0.617518	ns	-0.20935
WP_LIPID_PARTICLES_COMPOSITION	-0.508956	0.617567	ns	-0.209316
BIOCARTA_EOSINOPHILS_PATHWAY	-0.509933	0.61785	ns	-0.209117
IIZUKA_LIVER_CANCER_PROGRESSION_L0_L1_DN	-0.509417	0.618051	ns	-0.208976
NADLER_OBESITY_UP	-0.506987	0.618162	ns	-0.208897
BIOCARTA_NKT_PATHWAY	-0.508876	0.618686	ns	-0.20853
HEIDENBLAD_AMPLIFIED_IN_SOFT_TISSUE_CANCER	-0.50851	0.619082	ns	-0.208252
REACTOME_PI3K_EVENTS_IN_ERBB2_SIGNALING	-0.50129	0.620203	ns	-0.207466
MIDORIKAWA_AMPLIFIED_IN_LIVER_CANCER	-0.503159	0.620248	ns	-0.207435
WP_ALLOGRAFT_REJECTION	-0.50309	0.6216	ns	-0.206489
YAUCH_HEDGEHOG_SIGNALING_PARACRINE_DN	-0.499596	0.621874	ns	-0.206297
BIOCARTA_PAR1_PATHWAY	-0.503306	0.622495	ns	-0.205864
SARYR High CD36	-0.497305	0.623899	ns	-0.204885
REACTOME_REGULATION_OF_RUNX3_EXPRESSION_AND_ACTIVITY	-0.501768	0.624007	ns	-0.204811
PID_TNF_PATHWAY	-0.49706	0.624044	ns	-0.204785
KOBAYASHI_RESPONSE_TO_ROMIDEPSIN	-0.50136	0.624275	ns	-0.204624
NATSUME_RESPONSE_TO_INTERFERON_BETA_UP	-0.4987	0.624345	ns	-0.204575
REACTOME_DOWNSTREAM_SIGNALING_EVENTS_OF_B_CELL_RECEPTOR_BCR	-0.501006	0.624463	ns	-0.204493
REACTOME_ANTIGEN_PRESENTATION_FOLDING_ASSEMBLY_AND_PEPTIDE_LOADING_OF_CLASS_I_MHC	-0.499243	0.625116	ns	-0.204039
RASHI_RESPONSE_TO_IONIZING_RADIATION_1	-0.498821	0.625673	ns	-0.203652
KEGG_NATURAL_KILLER_CELL_MEDIATED_CYTOTOXICITY	-0.498996	0.626027	ns	-0.203407
REACTOME_BETA_OXIDATION_OF_HEXANOYL_COA_TO_BUTANOYL_COA	-0.494218	0.62616	ns	-0.203315
CALVET_IRINOTECAN_SENSITIVE_VS_RESISTANT_UP	-0.499462	0.626381	ns	-0.203161
WP_IL3_SIGNALING_PATHWAY	-0.494178	0.626509	ns	-0.203073
REACTOME_PARASITE_INFECTION	-0.495942	0.626833	ns	-0.202848
LIN_MELANOMA_COPY_NUMBER_DN	-0.495367	0.627663	ns	-0.202273
REACTOME_NEGATIVE_REGULATION_OF_NOTCH4_SIGNALING	-0.49575	0.628324	ns	-0.201816
KOHOUTEK_CCNT1_TARGETS	-0.492191	0.628665	ns	-0.20158
HALLMARK_P53_PATHWAY	-0.491595	0.630303	ns	-0.200451
WP_7Q1123_COPY_NUMBER_VARIATION_SYNDROME	-0.487358	0.63055	ns	-0.200281
REACTOME_FOXO_MEDIATED_TRANSCRIPTION_OF_CELL_CYCLE_GENES	-0.491834	0.630921	ns	-0.200025
ENK_UV_RESPONSE_KERATINOCYTE_UP	-0.486991	0.632138	ns	-0.199188
COLIN_PILOCYTIC_ASTROCYTOMA_VS_GLIOBLASTOMA_DN	-0.488507	0.632397	ns	-0.19901
MOTAMED_RESPONSE_TO_ANDROGEN_UP	-0.48693	0.633122	ns	-0.198513
WP_BIOMARKERS_FOR_PYRIMIDINE_METABOLISM_DISORDERS	-0.484844	0.633138	ns	-0.198502
BROWNE_HCMV_INFECTION_10HR_UP	-0.485294	0.633479	ns	-0.198268
KAYO_AGING_MUSCLE_DN	-0.485932	0.633777	ns	-0.198063
WP_NETWORK_MAP_OF_SARSCOV2_SIGNALING_PATHWAY	-0.485435	0.634344	ns	-0.197675
LUI_THYROID_CANCER_CLUSTER_3	-0.483375	0.634774	ns	-0.197381
GINESTIER_BREAST_CANCER_ZNF217_AMPLIFIED_UP	-0.483456	0.634942	ns	-0.197266
YAN_ESCAPE_FROM_ANOIKIS	-0.480708	0.635963	ns	-0.196568
HOWLIN_PUBERTAL_MAMMARY_GLAND	-0.480675	0.636095	ns	-0.196478
MCDOWELL_ACUTE_LUNG_INJURY_UP	-0.48095	0.637955	ns	-0.19521
REACTOME_TCR_SIGNALING	-0.482047	0.638537	ns	-0.194814
TIAN_BHLHA15_TARGETS	-0.480692	0.638651	ns	-0.194736
REACTOME_MET_RECEPTOR_RECYCLING	-0.476616	0.638678	ns	-0.194718
LIAN_LIPA_TARGETS_3M	-0.475827	0.638794	ns	-0.194639
REACTOME_SYNTHESIS_OF_DIPHTHAMIDE_EEF2	-0.475159	0.639219	ns	-0.19435
LIU_LIVER_CANCER	-0.474541	0.639637	ns	-0.194067
KEGG_GNRH_SIGNALING_PATHWAY	-0.474995	0.639669	ns	-0.194045
REACTOME_CROSS_PRESENTATION_OF_SOLUBLE_EXOGENOUS_ANTIGENS_ENDOSOMES	-0.478073	0.640598	ns	-0.193415
KEGG_NON_HOMOLOGOUS_END_JOINING	-0.474895	0.640632	ns	-0.193392
WATANABE_COLON_CANCER_MSI_VS_MSS_DN	-0.474171	0.640766	ns	-0.193301
REACTOME_ANTIGEN_ACTIVATES_B_CELL_RECEPTOR_BCR_LEADING_TO_GENERATION_OF_SECOND_MESSENGERS	-0.478526	0.640875	ns	-0.193227
LIU_VAV3_PROSTATE_CARCINOGENESIS_UP	-0.475763	0.64096	ns	-0.193169
DAZARD_UV_RESPONSE_CLUSTER_G2	-0.476923	0.641337	ns	-0.192914
ALCALA_APOPTOSIS	-0.472221	0.641498	ns	-0.192805
REACTOME_TRAFFICKING_OF_AMPA_RECEPTORS	-0.475745	0.641773	ns	-0.192619
REACTOME_G1_S_DNA_DAMAGE_CHECKPOINTS	-0.474122	0.643265	ns	-0.19161
WP_MELANOMA	-0.470271	0.643799	ns	-0.19125
WP_DEVELOPMENT_AND_HETEROGENEITY_OF_THE_ILC_FAMILY	-0.475606	0.643861	ns	-0.191208
WP_MELATONIN_METABOLISM_AND_EFFECTS	-0.473847	0.644037	ns	-0.191089
REACTOME_NEGATIVE_REGULATION_OF_FLT3	-0.47014	0.644219	ns	-0.190966
REACTOME_REGULATION_OF_GLYCOLYSIS_BY_FRUCTOSE_2_6_BISPHOSPHATE_METABOLISM	-0.47071	0.644428	ns	-0.190826
CAFFAREL_RESPONSE_TO_THC_8HR_3_UP	-0.470206	0.64464	ns	-0.190683
SUZUKI_AMPLIFIED_IN_ORAL_CANCER	-0.466299	0.644641	ns	-0.190682
BLANCO_MELO_COVID19_SARS_COV_2_LOW_MOI_INFECTION_A594_ACE2_EXPRESSING_CELLS_UP	-0.469821	0.644808	ns	-0.190569
REACTOME_TICAM1_DEPENDENT_ACTIVATION_OF_IRF3_IRF7	-0.469701	0.645591	ns	-0.190043
FLORIO_HUMAN_NEOCORTEX	-0.465092	0.64569	ns	-0.189976
REACTOME_PLATELET_SENSITIZATION_BY_LDL	-0.465039	0.646889	ns	-0.18917
REACTOME_REGULATION_OF_GENE_EXPRESSION_BY_HYPOXIA_INDUCIBLE_FACTOR	-0.469709	0.64697	ns	-0.189116
WP_PI3KAKTMTOR_VITD3_SIGNALING	-0.465544	0.647843	ns	-0.18853
REACTOME_REGULATION_OF_RUNX2_EXPRESSION_AND_ACTIVITY	-0.46674	0.648486	ns	-0.1881
SU_PLACENTA	-0.464878	0.648746	ns	-0.187926
PARK_TRETINOIN_RESPONSE_AND_PML_RARA_FUSION	-0.461551	0.648974	ns	-0.187773
WUNDER_INFLAMMATORY_RESPONSE_AND_CHOLESTEROL_UP	-0.464833	0.649162	ns	-0.187647
REACTOME_GRB7_EVENTS_IN_ERBB2_SIGNALING	-0.460995	0.64925	ns	-0.187588
WP_EXTRACELLULAR_VESICLEMEDIATED_SIGNALING_IN_RECIPIENT_CELLS	-0.463011	0.649264	ns	-0.187579
REACTOME_TNFR1_INDUCED_PROAPOPTOTIC_SIGNALING	-0.461306	0.649965	ns	-0.18711
WP_HFE_EFFECT_ON_HEPCIDIN_PRODUCTION	-0.463734	0.650225	ns	-0.186936
BYSTROEM_CORRELATED_WITH_IL5_DN	-0.457747	0.65067	ns	-0.186639
LIAN_LIPA_TARGETS_6M	-0.458128	0.651098	ns	-0.186353
REACTOME_PROGRAMMED_CELL_DEATH	-0.460896	0.65115	ns	-0.186319
MARKS_HDAC_TARGETS_DN	-0.460457	0.651402	ns	-0.186151
PID_CERAMIDE_PATHWAY	-0.456589	0.651984	ns	-0.185763
JAZAERI_BREAST_CANCER_BRCA1_VS_BRCA2_DN	-0.458742	0.652969	ns	-0.185107
WP_CYTOKINES_AND_INFLAMMATORY_RESPONSE	-0.457663	0.653605	ns	-0.184685
REACTOME_TGF_BETA_RECEPTOR_SIGNALING_ACTIVATES_SMADS	-0.456913	0.653705	ns	-0.184618
SPIRA_SMOKERS_LUNG_CANCER_UP	-0.457666	0.653902	ns	-0.184487
KRISHNAN_FURIN_TARGETS_UP	-0.458129	0.654141	ns	-0.184328
IVANOVA_HEMATOPOIESIS_MATURE_CELL	-0.45574	0.654204	ns	-0.184287
REACTOME_PEPTIDE_HORMONE_METABOLISM	-0.452265	0.654971	ns	-0.183778
TAKAYAMA_BOUND_BY_AR	-0.457448	0.65498	ns	-0.183772
REACTOME_MITOCHONDRIAL_CALCIUM_ION_TRANSPORT	-0.453331	0.655532	ns	-0.183406
REACTOME_RHO_GTPASES_ACTIVATE_ROCKS	-0.455232	0.655909	ns	-0.183156
IIZUKA_LIVER_CANCER_PROGRESSION_L1_G1_UP	-0.453621	0.656669	ns	-0.182653
VERHAAK_AML_WITH_NPM1_MUTATED_UP	-0.446702	0.659129	ns	-0.181029
KUWANO_RNA_STABILIZED_BY_NO	-0.449918	0.659381	ns	-0.180864
BLANCO_MELO_COVID19_SARS_COV_2_INFECTION_A594_ACE2_EXPRESSING_CELLS_RUXOLITINIB_UP	-0.448195	0.659557	ns	-0.180747
BIOCARTA_HBX_PATHWAY	-0.446561	0.65957	ns	-0.180739
GAURNIER_PSMD4_TARGETS	-0.448057	0.659976	ns	-0.180472
LUI_THYROID_CANCER_PAX8_PPARG_DN	-0.448618	0.660234	ns	-0.180302
REACTOME_ADVANCED_GLYCOSYLATION_ENDPRODUCT_RECEPTOR_SIGNALING	-0.446042	0.661417	ns	-0.179525
HALLMARK_XENOBIOTIC_METABOLISM	-0.447626	0.661645	ns	-0.179375
ALTEMEIER_RESPONSE_TO_LPS_WITH_MECHANICAL_VENTILATION	-0.444271	0.66192	ns	-0.179195
PID_TCR_PATHWAY	-0.44556	0.661984	ns	-0.179153
LOPEZ_TRANSLATION_VIA_FN1_SIGNALING	-0.443121	0.662054	ns	-0.179107
LIANG_HEMATOPOIESIS_STEM_CELL_NUMBER_SMALL_VS_HUGE_DN	-0.445093	0.662385	ns	-0.17889
RAMPON_ENRICHED_LEARNING_ENVIRONMENT_EARLY_UP	-0.444247	0.663058	ns	-0.178448
KONG_E2F1_TARGETS	-0.440707	0.663186	ns	-0.178365
LIM_MAMMARY_STEM_CELL_DN	-0.439572	0.663624	ns	-0.178078
BIOCARTA_IFNG_PATHWAY	-0.44534	0.664018	ns	-0.17782
REACTOME_DISEASES_OF_METABOLISM	-0.439196	0.664496	ns	-0.177508
REACTOME_RHO_GTPASES_ACTIVATE_NADPH_OXIDASES	-0.439604	0.664959	ns	-0.177205
REACTOME_ONCOGENIC_MAPK_SIGNALING	-0.44071	0.665499	ns	-0.176853
ICHIBA_GRAFT_VERSUS_HOST_DISEASE_35D_DN	-0.437798	0.66614	ns	-0.176435
TESAR_ALK_TARGETS_HUMAN_ES_5D_UP	-0.43592	0.666613	ns	-0.176126
MAHADEVAN_IMATINIB_RESISTANCE_DN	-0.436852	0.666678	ns	-0.176084
DIRMEIER_LMP1_RESPONSE_LATE_UP	-0.435381	0.667288	ns	-0.175687
REACTOME_GLYCOGEN_METABOLISM	-0.434563	0.667784	ns	-0.175364
IVANOVSKA_MIR106B_TARGETS	-0.434363	0.667852	ns	-0.17532
KEGG_METABOLISM_OF_XENOBIOTICS_BY_CYTOCHROME_P450	-0.434489	0.667933	ns	-0.175267
REACTOME_SYNTHESIS_OF_ACTIVE_UBIQUITIN_ROLES_OF_E1_AND_E2_ENZYMES	-0.435882	0.668828	ns	-0.174686
BIOCARTA_CERAMIDE_PATHWAY	-0.432175	0.668927	ns	-0.174621
REACTOME_ASPARAGINE_N_LINKED_GLYCOSYLATION	-0.432347	0.668941	ns	-0.174612
NAKAYAMA_FRA2_TARGETS	-0.435547	0.669956	ns	-0.173954
REACTOME_DOWNREGULATION_OF_TGF_BETA_RECEPTOR_SIGNALING	-0.432058	0.67137	ns	-0.173038
FURUKAWA_DUSP6_TARGETS_PCI35_UP	-0.430201	0.671979	ns	-0.172644
REACTOME_SIGNALING_BY_ERBB4	-0.428477	0.673423	ns	-0.171712
ZERBINI_RESPONSE_TO_SULINDAC_UP	-0.430708	0.674023	ns	-0.171325
HALLMARK_COAGULATION	-0.42683	0.674034	ns	-0.171318
MARIADASON_RESPONSE_TO_CURCUMIN_SULINDAC_7	-0.428617	0.67428	ns	-0.171159
GUTIERREZ_MULTIPLE_MYELOMA_UP	-0.426163	0.675533	ns	-0.170354
KEGG_P53_SIGNALING_PATHWAY	-0.423656	0.675552	ns	-0.170341
NIKOLSKY_OVERCONNECTED_IN_BREAST_CANCER	-0.427073	0.675905	ns	-0.170114
REACTOME_GPVI_MEDIATED_ACTIVATION_CASCADE	-0.427162	0.675974	ns	-0.17007
BERENJENO_ROCK_SIGNALING_NOT_VIA_RHOA_DN	-0.42632	0.67631	ns	-0.169854
PID_IL23_PATHWAY	-0.425718	0.676397	ns	-0.169798
REACTOME_REGULATED_PROTEOLYSIS_OF_P75NTR	-0.422377	0.676716	ns	-0.169594
ZHONG_SECRETOME_OF_LUNG_CANCER_AND_MACROPHAGE	-0.423608	0.677134	ns	-0.169326
KIM_PTEN_TARGETS_UP	-0.423569	0.677243	ns	-0.169256
WP_IL1_AND_MEGAKARYOCYTES_IN_OBESITY	-0.422996	0.67793	ns	-0.168815
REACTOME_KERATAN_SULFATE_BIOSYNTHESIS	-0.421311	0.678185	ns	-0.168652
ZHENG_IL22_SIGNALING_UP	-0.420875	0.678223	ns	-0.168627
REACTOME_TRAFFICKING_AND_PROCESSING_OF_ENDOSOMAL_TLR	-0.420952	0.678246	ns	-0.168613
REACTOME_CREATINE_METABOLISM	-0.425495	0.678528	ns	-0.168432
ABE_VEGFA_TARGETS_2HR	-0.422775	0.678886	ns	-0.168203
GNATENKO_PLATELET_SIGNATURE	-0.422221	0.679111	ns	-0.168059
REACTOME_DOWNREGULATION_OF_ERBB2_SIGNALING	-0.421443	0.67928	ns	-0.167951
REACTOME_DEFECTIVE_FACTOR_IX_CAUSES_HEMOPHILIA_B	-0.420854	0.679475	ns	-0.167827
REACTOME_CONJUGATION_OF_BENZOATE_WITH_GLYCINE	-0.418317	0.679629	ns	-0.167728
BIOCARTA_HIF_PATHWAY	-0.420317	0.679838	ns	-0.167595
BIOCARTA_SODD_PATHWAY	-0.418571	0.680445	ns	-0.167207
FIGUEROA_AML_METHYLATION_CLUSTER_2_DN	-0.422101	0.680565	ns	-0.16713
MIKKELSEN_IPS_WITH_HCP_H3K27ME3	-0.419044	0.680756	ns	-0.167008
REACTOME_CYTOKINE_SIGNALING_IN_IMMUNE_SYSTEM	-0.419265	0.680776	ns	-0.166996
KEGG_ANTIGEN_PROCESSING_AND_PRESENTATION	-0.419509	0.680961	ns	-0.166878
TIEN_INTESTINE_PROBIOTICS_6HR_UP	-0.417741	0.682128	ns	-0.166134
ABBUD_LIF_SIGNALING_1_UP	-0.415909	0.682826	ns	-0.16569
GALI_TP53_TARGETS_APOPTOTIC_DN	-0.414221	0.682932	ns	-0.165623
REACTOME_GLYCOGEN_BREAKDOWN_GLYCOGENOLYSIS	-0.41263	0.683022	ns	-0.165566
CAFFAREL_RESPONSE_TO_THC_8HR_5_UP	-0.416042	0.683131	ns	-0.165496
REACTOME_PEROXISOMAL_LIPID_METABOLISM	-0.413181	0.683498	ns	-0.165263
KEGG_T_CELL_RECEPTOR_SIGNALING_PATHWAY	-0.415615	0.683626	ns	-0.165182
BIOCARTA_TSP1_PATHWAY	-0.411375	0.684858	ns	-0.1644
CAIRO_HEPATOBLASTOMA_DN	-0.410629	0.68501	ns	-0.164303
REACTOME_HDL_REMODELING	-0.41316	0.685308	ns	-0.164114
BIOCARTA_KREB_PATHWAY	-0.410745	0.685333	ns	-0.164098
WP_MITOCHONDRIAL_IMMUNE_RESPONSE_TO_SARSCOV2	-0.410176	0.685463	ns	-0.164016
REACTOME_DEATH_RECEPTOR_SIGNALLING	-0.409314	0.685971	ns	-0.163694
ZHENG_FOXP3_TARGETS_IN_THYMUS_UP	-0.409003	0.686888	ns	-0.163114
REACTOME_TRAFFICKING_OF_GLUR2_CONTAINING_AMPA_RECEPTORS	-0.408318	0.687095	ns	-0.162983
DING_LUNG_CANCER_MUTATED_RECURRENTLY	-0.410983	0.687161	ns	-0.162941
LIAN_NEUTROPHIL_GRANULE_CONSTITUENTS	-0.40714	0.68718	ns	-0.162929
CHASSOT_SKIN_WOUND	-0.410443	0.688012	ns	-0.162404
PID_SMAD2_3PATHWAY	-0.406503	0.688192	ns	-0.16229
PID_IL8_CXCR2_PATHWAY	-0.406827	0.688445	ns	-0.162131
CAFFAREL_RESPONSE_TO_THC_UP	-0.405615	0.688557	ns	-0.16206
AMUNDSON_RESPONSE_TO_ARSENITE	-0.404918	0.689813	ns	-0.161269
WP_EICOSANOID_METABOLISM_VIA_LIPOOXYGENASES_LOX	-0.40382	0.689842	ns	-0.16125
THUM_MIR21_TARGETS_HEART_DISEASE_UP	-0.405398	0.690488	ns	-0.160844
BASSO_CD40_SIGNALING_UP	-0.404754	0.690771	ns	-0.160666
YAO_TEMPORAL_RESPONSE_TO_PROGESTERONE_CLUSTER_3	-0.405913	0.690908	ns	-0.16058
SCHAEFFER_PROSTATE_DEVELOPMENT_AND_CANCER_BOX5_UP	-0.405133	0.691115	ns	-0.16045
PID_MET_PATHWAY	-0.40159	0.691324	ns	-0.160319
BYSTRYKH_HEMATOPOIESIS_STEM_CELL_AND_BRAIN_QTL_CIS	-0.401381	0.692114	ns	-0.159823
REACTOME_ACETYLCHOLINE_BINDING_AND_DOWNSTREAM_EVENTS	-0.400579	0.692768	ns	-0.159412
PID_TCR_RAS_PATHWAY	-0.402209	0.692787	ns	-0.1594
BARRIER_CANCER_RELAPSE_NORMAL_SAMPLE_DN	-0.400412	0.692875	ns	-0.159345
GAVIN_FOXP3_TARGETS_CLUSTER_T7	-0.401705	0.692905	ns	-0.159326
IIZUKA_LIVER_CANCER_PROGRESSION_G2_G3_DN	-0.401484	0.693027	ns	-0.15925
ZHENG_RESPONSE_TO_ARSENITE_UP	-0.402987	0.693571	ns	-0.158909
REACTOME_RUNX1_REGULATES_TRANSCRIPTION_OF_GENES_INVOLVED_IN_BCR_SIGNALING	-0.39945	0.693849	ns	-0.158735
IZADPANAH_STEM_CELL_ADIPOSE_VS_BONE_UP	-0.398861	0.695484	ns	-0.157713
PACHER_TARGETS_OF_IGF1_AND_IGF2_UP	-0.397654	0.695826	ns	-0.157499
BIOCARTA_CDMAC_PATHWAY	-0.397752	0.696311	ns	-0.157196
KANNAN_TP53_TARGETS_UP	-0.396247	0.696497	ns	-0.157081
WIKMAN_ASBESTOS_LUNG_CANCER_DN	-0.394039	0.696736	ns	-0.156932
MORI_MATURE_B_LYMPHOCYTE_UP	-0.396195	0.696871	ns	-0.156848
REACTOME_MITOCHONDRIAL_IRON_SULFUR_CLUSTER_BIOGENESIS	-0.396753	0.696894	ns	-0.156833
BRACHAT_RESPONSE_TO_METHOTREXATE_UP	-0.396654	0.697031	ns	-0.156748
RUAN_RESPONSE_TO_TROGLITAZONE_DN	-0.396138	0.697263	ns	-0.156603
BIOCARTA_GCR_PATHWAY	-0.396505	0.697318	ns	-0.156569
WP_TGFBETA_SIGNALING_PATHWAY	-0.394309	0.697584	ns	-0.156404
CHANG_IMMORTALIZED_BY_HPV31_UP	-0.392635	0.697711	ns	-0.156324
REACTOME_METABOLISM_OF_POLYAMINES	-0.396233	0.69836	ns	-0.155921
WP_INTERFERON_TYPE_I_SIGNALING_PATHWAYS	-0.392351	0.698809	ns	-0.155642
REACTOME_RELEASE_OF_HH_NP_FROM_THE_SECRETING_CELL	-0.395256	0.699077	ns	-0.155475
LEE_LIVER_CANCER_DENA_UP	-0.392612	0.699349	ns	-0.155306
REACTOME_AUF1_HNRNP_D0_BINDS_AND_DESTABILIZES_MRNA	-0.395199	0.699354	ns	-0.155303
BIOCARTA_GABA_PATHWAY	-0.39028	0.699482	ns	-0.155224
ADDYA_ERYTHROID_DIFFERENTIATION_BY_HEMIN	-0.395263	0.699598	ns	-0.155151
ABDULRAHMAN_KIDNEY_CANCER_VHL_DN	-0.393106	0.699645	ns	-0.155122
PID_ANGIOPOIETIN_RECEPTOR_PATHWAY	-0.391934	0.699716	ns	-0.155078
WANG_RESPONSE_TO_FORSKOLIN_UP	-0.392481	0.700267	ns	-0.154736
REACTOME_MECP2_REGULATES_TRANSCRIPTION_FACTORS	-0.390062	0.701303	ns	-0.154094
REACTOME_DEGRADATION_OF_DVL	-0.391953	0.701377	ns	-0.154048
REACTOME_LEISHMANIA_INFECTION	-0.389436	0.70141	ns	-0.154028
REACTOME_UNFOLDED_PROTEIN_RESPONSE_UPR	-0.385845	0.702866	ns	-0.153127
REACTOME_EPH_EPHRIN_SIGNALING	-0.386513	0.703022	ns	-0.153031
REACTOME_P130CAS_LINKAGE_TO_MAPK_SIGNALING_FOR_INTEGRINS	-0.391013	0.703505	ns	-0.152733
WP_DNA_DAMAGE_RESPONSE_ONLY_ATM_DEPENDENT	-0.38564	0.703591	ns	-0.15268
REACTOME_NEF_MEDIATED_CD8_DOWN_REGULATION	-0.385322	0.703603	ns	-0.152672
MARIADASON_RESPONSE_TO_BUTYRATE_CURCUMIN_SULINDAC_TSA_1	-0.387107	0.704081	ns	-0.152377
DELASERNA_TARGETS_OF_MYOD_AND_SMARCA4	-0.389271	0.704321	ns	-0.152229
REACTOME_ALPHA_PROTEIN_KINASE_1_SIGNALING_PATHWAY	-0.385575	0.705663	ns	-0.151403
KEGG_NICOTINATE_AND_NICOTINAMIDE_METABOLISM	-0.383242	0.705836	ns	-0.151296
WP_EPO_RECEPTOR_SIGNALING	-0.381206	0.70609	ns	-0.15114
BIOCARTA_NFAT_PATHWAY	-0.384052	0.706259	ns	-0.151036
SENESE_HDAC1_AND_HDAC2_TARGETS_UP	-0.381715	0.706383	ns	-0.15096
RODRIGUES_NTN1_TARGETS_DN	-0.382277	0.706549	ns	-0.150857
ICHIBA_GRAFT_VERSUS_HOST_DISEASE_35D_UP	-0.382862	0.706951	ns	-0.150611
CERVERA_SDHB_TARGETS_2	-0.382215	0.707343	ns	-0.15037
TSUNODA_CISPLATIN_RESISTANCE_UP	-0.380516	0.707881	ns	-0.15004
BLANCO_MELO_COVID19_BRONCHIAL_EPITHELIAL_CELLS_SARS_COV_2_INFECTION_UP	-0.380704	0.707949	ns	-0.149998
ROY_WOUND_BLOOD_VESSEL_UP	-0.37845	0.708045	ns	-0.149939
REACTOME_DEGRADATION_OF_BETA_CATENIN_BY_THE_DESTRUCTION_COMPLEX	-0.382059	0.708226	ns	-0.149828
WP_CONTROL_OF_IMMUNE_TOLERANCE_BY_VASOACTIVE_INTESTINAL_PEPTIDE	-0.383073	0.708303	ns	-0.149781
WP_4HYDROXYTAMOXIFEN_DEXAMETHASONE_AND_RETINOIC_ACIDS_REGULATION_OF_P27_EXPRESSION	-0.376759	0.709262	ns	-0.149193
BURTON_ADIPOGENESIS_11	-0.378691	0.710269	ns	-0.148577
LOPEZ_MBD_TARGETS_IMPRINTED_AND_X_LINKED	-0.380331	0.710277	ns	-0.148572
BIOCARTA_TGFB_PATHWAY	-0.377637	0.710326	ns	-0.148542
MCCLUNG_COCAIN_REWARD_4WK	-0.377315	0.710419	ns	-0.148485
NAKAMURA_TUMOR_ZONE_PERIPHERAL_VS_CENTRAL_DN	-0.376066	0.710559	ns	-0.1484
WIERENGA_STAT5A_TARGETS_GROUP2	-0.376476	0.711617	ns	-0.147753
BERENJENO_TRANSFORMED_BY_RHOA_REVERSIBLY_UP	-0.377092	0.71188	ns	-0.147593
REACTOME_INTESTINAL_ABSORPTION	-0.374833	0.712058	ns	-0.147485
REACTOME_DARPP_32_EVENTS	-0.373953	0.712885	ns	-0.146981
PID_FOXO_PATHWAY	-0.372304	0.713362	ns	-0.14669
THEODOROU_MAMMARY_TUMORIGENESIS	-0.374156	0.713812	ns	-0.146416
KEGG_ERBB_SIGNALING_PATHWAY	-0.370594	0.713935	ns	-0.146342
PID_CXCR3_PATHWAY	-0.371918	0.714031	ns	-0.146283
KEGG_GRAFT_VERSUS_HOST_DISEASE	-0.373218	0.714741	ns	-0.145851
SCIAN_CELL_CYCLE_TARGETS_OF_TP53_AND_TP73_UP	-0.371465	0.715398	ns	-0.145452
REACTOME_HIGHLY_SODIUM_PERMEABLE_POSTSYNAPTIC_ACETYLCHOLINE_NICOTINIC_RECEPTORS	-0.368835	0.715737	ns	-0.145247
SMID_BREAST_CANCER_RELAPSE_IN_BONE_UP	-0.369141	0.715849	ns	-0.145179
REACTOME_TRANSCRIPTIONAL_REGULATION_BY_RUNX3	-0.371336	0.715973	ns	-0.145103
REACTOME_METABOLISM_OF_STEROID_HORMONES	-0.36775	0.716312	ns	-0.144898
NUTT_GBM_VS_AO_GLIOMA_UP	-0.369152	0.716731	ns	-0.144644
PID_GLYPICAN_1PATHWAY	-0.369267	0.716736	ns	-0.144641
WP_AMPLIFICATION_AND_EXPANSION_OF_ONCOGENIC_PATHWAYS_AS_METASTATIC_TRAITS	-0.367879	0.71703	ns	-0.144463
REACTOME_PERK_REGULATES_GENE_EXPRESSION	-0.367538	0.717275	ns	-0.144314
BLANCO_MELO_BETA_INTERFERON_TREATED_BRONCHIAL_EPITHELIAL_CELLS_UP	-0.368504	0.717308	ns	-0.144294
KEGG_ENDOCYTOSIS	-0.368131	0.717427	ns	-0.144222
LEIN_ASTROCYTE_MARKERS	-0.365673	0.718009	ns	-0.14387
REACTOME_SIGNALING_BY_FGFR3_FUSIONS_IN_CANCER	-0.366669	0.71801	ns	-0.143869
WP_NSP1_FROM_SARSCOV2_INHIBITS_TRANSLATION_INITIATION_IN_THE_HOST_CELL	-0.365584	0.718805	ns	-0.143389
REACTOME_EGFR_DOWNREGULATION	-0.365433	0.719654	ns	-0.142876
GALE_APL_WITH_FLT3_MUTATED_UP	-0.360866	0.720922	ns	-0.142112
NABA_PROTEOGLYCANS	-0.361168	0.721035	ns	-0.142044
LEE_TARGETS_OF_PTCH1_AND_SUFU_UP	-0.361024	0.721371	ns	-0.141842
CHEOK_RESPONSE_TO_HD_MTX_UP	-0.360508	0.722041	ns	-0.141438
REACTOME_ERBB2_REGULATES_CELL_MOTILITY	-0.359319	0.722059	ns	-0.141428
HOWLIN_CITED1_TARGETS_1_DN	-0.361535	0.722556	ns	-0.141129
NIKOLSKY_BREAST_CANCER_6P24_P22_AMPLICON	-0.36345	0.723129	ns	-0.140784
KOINUMA_COLON_CANCER_MSI_UP	-0.362049	0.723146	ns	-0.140774
REACTOME_MITOCHONDRIAL_BIOGENESIS	-0.358438	0.723275	ns	-0.140696
SCHLOSSER_SERUM_RESPONSE_DN	-0.359613	0.72384	ns	-0.140358
REACTOME_BUTYROPHILIN_BTN_FAMILY_INTERACTIONS	-0.361486	0.724395	ns	-0.140025
PID_CDC42_PATHWAY	-0.356686	0.724594	ns	-0.139905
FARMER_BREAST_CANCER_CLUSTER_3	-0.359199	0.724909	ns	-0.139717
REACTOME_NEDDYLATION	-0.357892	0.72524	ns	-0.139518
RAY_TARGETS_OF_P210_BCR_ABL_FUSION_DN	-0.355167	0.725755	ns	-0.13921
TAGHAVI_NEOPLASTIC_TRANSFORMATION	-0.355347	0.725986	ns	-0.139072
WP_HYPOTHETICAL_CRANIOFACIAL_DEVELOPMENT_PATHWAY	-0.35679	0.726152	ns	-0.138972
AMIT_EGF_RESPONSE_240_MCF10A	-0.355118	0.726483	ns	-0.138775
WP_IL6_SIGNALING_PATHWAY	-0.354606	0.7265	ns	-0.138764
HUMMEL_BURKITTS_LYMPHOMA_DN	-0.353403	0.727242	ns	-0.138321
REACTOME_BIOSYNTHESIS_OF_MARESIN_LIKE_SPMS	-0.357127	0.727302	ns	-0.138285
REACTOME_CASPASE_ACTIVATION_VIA_EXTRINSIC_APOPTOTIC_SIGNALLING_PATHWAY	-0.352848	0.727694	ns	-0.138051
REACTOME_MAP2K_AND_MAPK_ACTIVATION	-0.355073	0.727928	ns	-0.137911
REACTOME_TRANSPORT_AND_SYNTHESIS_OF_PAPS	-0.353501	0.728083	ns	-0.137819
WANG_PROSTATE_CANCER_ANDROGEN_INDEPENDENT	-0.352256	0.728177	ns	-0.137763
REACTOME_MRNA_EDITING_C_TO_U_CONVERSION	-0.351456	0.728753	ns	-0.13742
BIOCARTA_ECM_PATHWAY	-0.350343	0.729626	ns	-0.136899
REACTOME_DEPOLYMERISATION_OF_THE_NUCLEAR_LAMINA	-0.349411	0.730562	ns	-0.136343
NAGASHIMA_EGF_SIGNALING_UP	-0.349798	0.73134	ns	-0.135881
WP_COPPER_HOMEOSTASIS	-0.348373	0.731557	ns	-0.135752
REACTOME_CD22_MEDIATED_BCR_REGULATION	-0.351546	0.731619	ns	-0.135715
REACTOME_INTERFERON_GAMMA_SIGNALING	-0.348877	0.731765	ns	-0.135629
REACTOME_NEUROFASCIN_INTERACTIONS	-0.347063	0.732714	ns	-0.135065
GOUYER_TATI_TARGETS_DN	-0.347757	0.73272	ns	-0.135062
WEST_ADRENOCORTICAL_TUMOR_MARKERS_DN	-0.346783	0.733017	ns	-0.134886
REACTOME_ADAPTIVE_IMMUNE_SYSTEM	-0.347105	0.733089	ns	-0.134843
REACTOME_MRNA_CAPPING	-0.347213	0.733152	ns	-0.134806
HAHTOLA_SEZARY_SYNDROM_DN	-0.347216	0.733339	ns	-0.134695
YAO_TEMPORAL_RESPONSE_TO_PROGESTERONE_CLUSTER_0	-0.34567	0.733851	ns	-0.134392
REACTOME_DIGESTION_OF_DIETARY_LIPID	-0.346178	0.734682	ns	-0.1339
REACTOME_UBIQUINOL_BIOSYNTHESIS	-0.342292	0.734956	ns	-0.133739
WP_B_CELL_RECEPTOR_SIGNALING_PATHWAY	-0.342597	0.735311	ns	-0.133529
REACTOME_UREA_CYCLE	-0.346956	0.735315	ns	-0.133527
MAYBURD_RESPONSE_TO_L663536_DN	-0.343005	0.735409	ns	-0.133471
REACTOME_SODIUM_PROTON_EXCHANGERS	-0.342016	0.736684	ns	-0.132719
WANG_RESPONSE_TO_ANDROGEN_UP	-0.342135	0.736915	ns	-0.132583
STARK_HYPPOCAMPUS_22Q11_DELETION_UP	-0.340246	0.737711	ns	-0.132114
BEGUM_TARGETS_OF_PAX3_FOXO1_FUSION_AND_PAX3	-0.338576	0.738237	ns	-0.131804
REACTOME_SIGNALLING_TO_P38_VIA_RIT_AND_RIN	-0.338164	0.738266	ns	-0.131787
DAZARD_UV_RESPONSE_CLUSTER_G28	-0.339946	0.738905	ns	-0.131411
YAGI_AML_SURVIVAL	-0.336508	0.739001	ns	-0.131355
KEGG_TASTE_TRANSDUCTION	-0.33622	0.740284	ns	-0.130602
PID_AVB3_INTEGRIN_PATHWAY	-0.334902	0.740835	ns	-0.130279
GAUSSMANN_MLL_AF4_FUSION_TARGETS_E_UP	-0.332777	0.741842	ns	-0.129688
REACTOME_APC_C_CDH1_MEDIATED_DEGRADATION_OF_CDC20_AND_OTHER_APC_C_CDH1_TARGETED_PROTEINS_IN_LATE_MITOSIS_EARLY_G1	-0.335957	0.742043	ns	-0.129571
BROWNE_HCMV_INFECTION_8HR_UP	-0.333071	0.742579	ns	-0.129257
RASHI_RESPONSE_TO_IONIZING_RADIATION_2	-0.333162	0.743055	ns	-0.128979
REACTOME_STING_MEDIATED_INDUCTION_OF_HOST_IMMUNE_RESPONSES	-0.330741	0.743589	ns	-0.128667
REACTOME_ANTI_INFLAMMATORY_RESPONSE_FAVOURING_LEISHMANIA_PARASITE_INFECTION	-0.332445	0.743848	ns	-0.128516
KEGG_FRUCTOSE_AND_MANNOSE_METABOLISM	-0.330712	0.744078	ns	-0.128382
FIGUEROA_AML_METHYLATION_CLUSTER_4_DN	-0.331773	0.744161	ns	-0.128333
BYSTRYKH_HEMATOPOIESIS_STEM_CELL_IL3RA	-0.332339	0.744241	ns	-0.128286
MARZEC_IL2_SIGNALING_DN	-0.333568	0.744371	ns	-0.12821
WP_RANKLRANK_SIGNALING_PATHWAY	-0.330603	0.744403	ns	-0.128192
PARK_HSC_VS_MULTIPOTENT_PROGENITORS_DN	-0.33178	0.744891	ns	-0.127907
ICHIBA_GRAFT_VERSUS_HOST_DISEASE_D7_UP	-0.331668	0.744911	ns	-0.127896
WP_MONOAMINE_TRANSPORT	-0.330983	0.744911	ns	-0.127895
WP_FERROPTOSIS	-0.331666	0.745188	ns	-0.127734
MEBARKI_HCC_PROGENITOR_FZD8CRD_DN	-0.330265	0.745571	ns	-0.127511
SALVADOR_MARTIN_PEDIATRIC_TBD_ANTI_TNF_THERAPY_NONRESPONDER_POST_TREATMENT_UP	-0.329144	0.746232	ns	-0.127126
WP_PROSTAGLANDIN_SIGNALING	-0.329	0.74632	ns	-0.127075
REACTOME_ATF4_ACTIVATES_GENES_IN_RESPONSE_TO_ENDOPLASMIC_RETICULUM_STRESS	-0.326883	0.746883	ns	-0.126747
BIOCARTA_DC_PATHWAY	-0.329679	0.746919	ns	-0.126727
NABA_ECM_REGULATORS	-0.325959	0.746928	ns	-0.126721
LU_IL4_SIGNALING	-0.327301	0.74696	ns	-0.126703
RUTELLA_RESPONSE_TO_CSF2RB_AND_IL4_DN	-0.326563	0.747164	ns	-0.126584
BREDEMEYER_RAG_SIGNALING_VIA_ATM_NOT_VIA_NFKB_DN	-0.325959	0.748484	ns	-0.125817
PID_INTEGRIN3_PATHWAY	-0.325194	0.74904	ns	-0.125495
BILD_CTNNB1_ONCOGENIC_SIGNATURE	-0.323743	0.749401	ns	-0.125286
WP_NAD_BIOSYNTHETIC_PATHWAYS	-0.322429	0.749577	ns	-0.125184
LIU_IL13_MEMORY_MODEL_DN	-0.322448	0.750239	ns	-0.1248
REACTOME_TRANSPORT_OF_INORGANIC_CATIONS_ANIONS_AND_AMINO_ACIDS_OLIGOPEPTIDES	-0.32237	0.750272	ns	-0.124781
SMIRNOV_CIRCULATING_ENDOTHELIOCYTES_IN_CANCER_UP	-0.321051	0.751716	ns	-0.123946
KEGG_GLIOMA	-0.320613	0.752618	ns	-0.123425
REACTOME_LOSS_OF_FUNCTION_OF_SMAD2_3_IN_CANCER	-0.318025	0.753661	ns	-0.122824
KOHOUTEK_CCNT2_TARGETS	-0.3186	0.754652	ns	-0.122253
WP_SEROTONIN_RECEPTOR_2_AND_ELKSRFGATA4_SIGNALING	-0.318815	0.75471	ns	-0.12222
REACTOME_FREE_FATTY_ACIDS_REGULATE_INSULIN_SECRETION	-0.316383	0.755507	ns	-0.121762
MIKKELSEN_MCV6_ICP_WITH_H3K4ME3_AND_H3K27ME3	-0.31452	0.756452	ns	-0.121219
WORSCHECH_TUMOR_EVASION_AND_TOLEROGENICITY_UP	-0.315252	0.757117	ns	-0.120837
REACTOME_DEUBIQUITINATION	-0.313882	0.757152	ns	-0.120817
SCIAN_INVERSED_TARGETS_OF_TP53_AND_TP73_DN	-0.313471	0.757449	ns	-0.120646
JI_CARCINOGENESIS_BY_KRAS_AND_STK11_DN	-0.311985	0.757604	ns	-0.120558
WP_MIR124_PREDICTED_INTERACTIONS_WITH_CELL_CYCLE_AND_DIFFERENTIATION	-0.315919	0.757605	ns	-0.120557
ZHAN_V1_LATE_DIFFERENTIATION_GENES_UP	-0.314739	0.757684	ns	-0.120512
PID_AMB2_NEUTROPHILS_PATHWAY	-0.313574	0.757706	ns	-0.1205
KEGG_SULFUR_METABOLISM	-0.313857	0.758344	ns	-0.120134
REACTOME_THE_NLRP3_INFLAMMASOME	-0.312376	0.758364	ns	-0.120122
TAKAO_RESPONSE_TO_UVB_RADIATION_UP	-0.312418	0.758537	ns	-0.120023
WP_LIPID_METABOLISM_PATHWAY	-0.31062	0.759514	ns	-0.119464
WP_KREBS_CYCLE_DISORDERS	-0.310794	0.75959	ns	-0.119421
MCBRYAN_PUBERTAL_BREAST_6_7WK_DN	-0.310365	0.760108	ns	-0.119125
SMIRNOV_RESPONSE_TO_IR_6HR_UP	-0.310984	0.760264	ns	-0.119036
FULCHER_INFLAMMATORY_RESPONSE_LECTIN_VS_LPS_DN	-0.30879	0.760623	ns	-0.118831
MCCOLLUM_GELDANAMYCIN_RESISTANCE_UP	-0.311371	0.760825	ns	-0.118715
MOROSETTI_FACIOSCAPULOHUMERAL_MUSCULAR_DISTROPHY_UP	-0.305716	0.762304	ns	-0.117872
WP_HIJACK_OF_UBIQUITINATION_BY_SARSCOV2	-0.307633	0.762946	ns	-0.117506
WATANABE_RECTAL_CANCER_RADIOTHERAPY_RESPONSIVE_DN	-0.305205	0.763083	ns	-0.117428
REACTOME_NEUTROPHIL_DEGRANULATION	-0.304981	0.763183	ns	-0.117372
WP_NOCGMPPKG_MEDIATED_NEUROPROTECTION	-0.306325	0.763486	ns	-0.117199
MIKKELSEN_MCV6_LCP_WITH_H3K27ME3	-0.304662	0.764781	ns	-0.116463
DEURIG_T_CELL_PROLYMPHOCYTIC_LEUKEMIA_DN	-0.304737	0.765166	ns	-0.116244
REACTOME_NUCLEAR_SIGNALING_BY_ERBB4	-0.302133	0.765248	ns	-0.116198
HALLMARK_ADIPOGENESIS	-0.302238	0.76534	ns	-0.116145
NIKOLSKY_BREAST_CANCER_17P11_AMPLICON	-0.303672	0.765854	ns	-0.115854
SALVADOR_MARTIN_PEDIATRIC_TBD_ANTI_TNF_THERAPY_NONRESPONDER_PRE_TREATMENT_UP	-0.304586	0.765922	ns	-0.115815
CHNG_MULTIPLE_MYELOMA_HYPERPLOID_DN	-0.302331	0.766151	ns	-0.115685
WP_BURN_WOUND_HEALING	-0.300582	0.76654	ns	-0.115465
KEGG_ACUTE_MYELOID_LEUKEMIA	-0.300278	0.766579	ns	-0.115443
REACTOME_THE_ROLE_OF_NEF_IN_HIV_1_REPLICATION_AND_DISEASE_PATHOGENESIS	-0.29987	0.767463	ns	-0.114943
REACTOME_TRANSLESION_SYNTHESIS_BY_POLH	-0.299568	0.767684	ns	-0.114817
REACTOME_INTRINSIC_PATHWAY_FOR_APOPTOSIS	-0.298153	0.76856	ns	-0.114322
WARTERS_IR_RESPONSE_5GY	-0.30152	0.769011	ns	-0.114067
HALMOS_CEBPA_TARGETS_UP	-0.299169	0.769112	ns	-0.11401
REACTOME_MAPK6_MAPK4_SIGNALING	-0.29898	0.769991	ns	-0.113514
BLANCO_MELO_BRONCHIAL_EPITHELIAL_CELLS_INFLUENZA_A_INFECTION_UP	-0.296743	0.770191	ns	-0.113401
PHONG_TNF_TARGETS_UP	-0.297124	0.770459	ns	-0.113251
LEE_SP4_THYMOCYTE	-0.295846	0.771635	ns	-0.112588
WHITESIDE_CISPLATIN_RESISTANCE_DN	-0.295215	0.771712	ns	-0.112545
ISHIKAWA_STING_SIGNALING	-0.294172	0.772101	ns	-0.112326
REACTOME_PI_3K_CASCADE_FGFR4	-0.294255	0.772173	ns	-0.112286
REACTOME_SIGNALING_BY_MODERATE_KINASE_ACTIVITY_BRAF_MUTANTS	-0.294559	0.772809	ns	-0.111928
REACTOME_NEF_MEDIATES_DOWN_MODULATION_OF_CELL_SURFACE_RECEPTORS_BY_RECRUITING_THEM_TO_CLATHRIN_ADAPTERS	-0.292636	0.772888	ns	-0.111883
WP_ERBB_SIGNALING_PATHWAY	-0.291202	0.77328	ns	-0.111663
BIOCARTA_CBL_PATHWAY	-0.292717	0.77356	ns	-0.111506
SWEET_KRAS_ONCOGENIC_SIGNATURE	-0.292772	0.773744	ns	-0.111403
WP_TYPE_2_PAPILLARY_RENAL_CELL_CARCINOMA	-0.291831	0.773995	ns	-0.111262
HOFFMANN_LARGE_TO_SMALL_PRE_BII_LYMPHOCYTE_DN	-0.289965	0.77444	ns	-0.111012
GARGALOVIC_RESPONSE_TO_OXIDIZED_PHOSPHOLIPIDS_YELLOW_UP	-0.289256	0.775098	ns	-0.110643
PID_SYNDECAN_4_PATHWAY	-0.290845	0.775151	ns	-0.110614
PID_INTEGRIN_A9B1_PATHWAY	-0.289842	0.775219	ns	-0.110576
ITO_PTTG1_TARGETS_UP	-0.291632	0.775343	ns	-0.110506
REACTOME_REGULATION_OF_RAS_BY_GAPS	-0.2904	0.775962	ns	-0.110159
GROSS_HYPOXIA_VIA_ELK3_ONLY_UP	-0.289051	0.776274	ns	-0.109985
CHUANG_OXIDATIVE_STRESS_RESPONSE_UP	-0.290586	0.776444	ns	-0.10989
RAMJAUN_APOPTOSIS_BY_TGFB1_VIA_MAPK1_UP	-0.288507	0.776704	ns	-0.109744
FUJIWARA_PARK2_HEPATOCYTE_PROLIFERATION_UP	-0.289326	0.777603	ns	-0.109242
PID_RETINOIC_ACID_PATHWAY	-0.284623	0.778661	ns	-0.108652
BURTON_ADIPOGENESIS_PEAK_AT_2HR	-0.285807	0.779067	ns	-0.108425
REACTOME_PYRIMIDINE_SALVAGE	-0.282486	0.780065	ns	-0.107869
LEE_AGING_CEREBELLUM_UP	-0.283337	0.780137	ns	-0.107829
GROSS_HYPOXIA_VIA_HIF1A_DN	-0.28441	0.780367	ns	-0.107701
ZHOU_INFLAMMATORY_RESPONSE_LIVE_UP	-0.282614	0.780911	ns	-0.107399
REACTOME_ACYL_CHAIN_REMODELLING_OF_PE	-0.283678	0.780997	ns	-0.107351
DING_LUNG_CANCER_MUTATED_SIGNIFICANTLY	-0.280967	0.781637	ns	-0.106995
AMIT_EGF_RESPONSE_20_HELA	-0.282983	0.781774	ns	-0.106919
KEGG_RENAL_CELL_CARCINOMA	-0.279413	0.783315	ns	-0.106064
MIKKELSEN_DEDIFFERENTIATED_STATE_DN	-0.279132	0.783614	ns	-0.105898
KYNG_WERNER_SYNDROM_DN	-0.279109	0.78396	ns	-0.105706
REACTOME_TRAF6_MEDIATED_INDUCTION_OF_TAK1_COMPLEX_WITHIN_TLR4_COMPLEX	-0.279044	0.784173	ns	-0.105588
SIG_CD40PATHWAYMAP	-0.279075	0.784234	ns	-0.105554
KEGG_ETHER_LIPID_METABOLISM	-0.277202	0.784345	ns	-0.105493
BIOCARTA_CCR5_PATHWAY	-0.277387	0.785819	ns	-0.104677
XU_HGF_TARGETS_REPRESSED_BY_AKT1_DN	-0.276476	0.786016	ns	-0.104569
REACTOME_RECYCLING_OF_EIF2_GDP	-0.274877	0.786309	ns	-0.104407
REACTOME_FASL_CD95L_SIGNALING	-0.276459	0.786479	ns	-0.104313
BIOCARTA_CK1_PATHWAY	-0.274845	0.787057	ns	-0.103994
SERVITJA_ISLET_HNF1A_TARGETS_DN	-0.27339	0.787249	ns	-0.103888
KEGG_TGF_BETA_SIGNALING_PATHWAY	-0.273165	0.787926	ns	-0.103515
GARGALOVIC_RESPONSE_TO_OXIDIZED_PHOSPHOLIPIDS_TURQUOISE_UP	-0.271689	0.78888	ns	-0.102989
DACOSTA_UV_RESPONSE_VIA_ERCC3_XPCS_DN	-0.271544	0.789046	ns	-0.102898
REACTOME_DISEASES_OF_GLYCOSYLATION	-0.269245	0.790153	ns	-0.102289
WP_NAD_METABOLISM	-0.268179	0.791106	ns	-0.101765
REACTOME_DOWNSTREAM_SIGNAL_TRANSDUCTION	-0.268169	0.79165	ns	-0.101467
REACTOME_NEF_MEDIATED_CD4_DOWN_REGULATION	-0.267531	0.791674	ns	-0.101454
WP_SOMATROPH_AXIS_GH_AND_ITS_RELATIONSHIP_TO_DIETARY_RESTRICTION_AND_AGING	-0.268589	0.792018	ns	-0.101265
JIANG_AGING_CEREBRAL_CORTEX_DN	-0.268121	0.792277	ns	-0.101123
REACTOME_FOXO_MEDIATED_TRANSCRIPTION	-0.267283	0.792765	ns	-0.100855
BIOCARTA_MET_PATHWAY	-0.265886	0.792846	ns	-0.100811
VANDESLUIS_COMMD1_TARGETS_GROUP_3_UP	-0.264237	0.794299	ns	-0.100016
KEGG_PRIMARY_BILE_ACID_BIOSYNTHESIS	-0.264071	0.794569	ns	-0.0998685
MATTHEWS_SKIN_CARCINOGENESIS_VIA_JUN	-0.26297	0.794869	ns	-0.0997046
KEGG_PENTOSE_PHOSPHATE_PATHWAY	-0.264451	0.795149	ns	-0.0995516
MARKEY_RB1_ACUTE_LOF_DN	-0.263274	0.795374	ns	-0.0994284
KYNG_DNA_DAMAGE_UP	-0.261578	0.795982	ns	-0.0990967
FARDIN_HYPOXIA_11	-0.261808	0.796389	ns	-0.0988746
BIOCARTA_FIBRINOLYSIS_PATHWAY	-0.261269	0.796621	ns	-0.0987482
REACTOME_VLDLR_INTERNALISATION_AND_DEGRADATION	-0.260793	0.796758	ns	-0.0986738
REACTOME_ACYL_CHAIN_REMODELING_OF_DAG_AND_TAG	-0.261873	0.797442	ns	-0.0983009
FOSTER_TOLERANT_MACROPHAGE_UP	-0.26025	0.797788	ns	-0.0981127
REACTOME_TRISTETRAPROLIN_TTP_ZFP36_BINDS_AND_DESTABILIZES_MRNA	-0.259486	0.79832	ns	-0.0978229
COLLIS_PRKDC_SUBSTRATES	-0.257795	0.798453	ns	-0.0977509
REACTOME_VITAMIN_D_CALCIFEROL_METABOLISM	-0.259088	0.799136	ns	-0.0973792
SASSON_RESPONSE_TO_GONADOTROPHINS_UP	-0.256882	0.79994	ns	-0.0969424
HALLMARK_ALLOGRAFT_REJECTION	-0.257596	0.80078	ns	-0.096487
BIOCARTA_RARRXR_PATHWAY	-0.254711	0.801259	ns	-0.0962271
REACTOME_SIGNALING_BY_FGFR2_IIIA_TM	-0.255452	0.8014	ns	-0.0961507
PID_IL27_PATHWAY	-0.254734	0.802275	ns	-0.0956768
TAVOR_CEBPA_TARGETS_UP	-0.253879	0.802314	ns	-0.0956557
HOFMANN_MYELODYSPLASTIC_SYNDROM_RISK_DN	-0.254046	0.802533	ns	-0.0955368
JU_AGING_TERC_TARGETS_UP	-0.252949	0.803478	ns	-0.0950262
PID_ECADHERIN_KERATINOCYTE_PATHWAY	-0.251727	0.803709	ns	-0.0949013
LIU_NASOPHARYNGEAL_CARCINOMA	-0.251554	0.80448	ns	-0.0944848
BIOCARTA_CREM_PATHWAY	-0.24916	0.805061	ns	-0.0941714
NIKOLSKY_BREAST_CANCER_16Q24_AMPLICON	-0.251836	0.805371	ns	-0.094004
REACTOME_CDT1_ASSOCIATION_WITH_THE_CDC6_ORC_ORIGIN_COMPLEX	-0.251019	0.805605	ns	-0.0938781
TERAO_AOX4_TARGETS_HG_DN	-0.250019	0.805996	ns	-0.0936673
NICK_RESPONSE_TO_PROC_TREATMENT_DN	-0.249338	0.805997	ns	-0.0936665
PID_MYC_REPRESS_PATHWAY	-0.248734	0.806104	ns	-0.0936089
CROONQUIST_STROMAL_STIMULATION_UP	-0.250165	0.806169	ns	-0.0935739
GARGALOVIC_RESPONSE_TO_OXIDIZED_PHOSPHOLIPIDS_BLACK_UP	-0.249159	0.80621	ns	-0.0935518
OUYANG_PROSTATE_CANCER_PROGRESSION_UP	-0.249227	0.806261	ns	-0.0935242
KYNG_DNA_DAMAGE_BY_GAMMA_AND_UV_RADIATION	-0.249668	0.806565	ns	-0.0933605
LINDSTEDT_DENDRITIC_CELL_MATURATION_D	-0.247294	0.807839	ns	-0.0926752
REACTOME_CONVERSION_FROM_APC_C_CDC20_TO_APC_C_CDH1_IN_LATE_ANAPHASE	-0.245842	0.808145	ns	-0.0925107
REACTOME_BETA_OXIDATION_OF_LAUROYL_COA_TO_DECANOYL_COA_COA	-0.247208	0.808407	ns	-0.0923697
REACTOME_DETOXIFICATION_OF_REACTIVE_OXYGEN_SPECIES	-0.245395	0.80961	ns	-0.0917242
GARCIA_TARGETS_OF_FLI1_AND_DAX1_UP	-0.243485	0.809679	ns	-0.0916869
NAKAMURA_ALVEOLAR_EPITHELIUM	-0.244865	0.809693	ns	-0.0916795
REACTOME_SCF_SKP2_MEDIATED_DEGRADATION_OF_P27_P21	-0.244508	0.810478	ns	-0.0912589
BLANCO_MELO_BRONCHIAL_EPITHELIAL_CELLS_INFLUENZA_A_DEL_NS1_INFECTION_UP	-0.24379	0.810544	ns	-0.0912232
BIOCARTA_P35ALZHEIMERS_PATHWAY	-0.241829	0.81142	ns	-0.0907541
MOOTHA_GLYCOGEN_METABOLISM	-0.242904	0.811497	ns	-0.0907133
REACTOME_REGULATION_OF_MRNA_STABILITY_BY_PROTEINS_THAT_BIND_AU_RICH_ELEMENTS	-0.242526	0.811915	ns	-0.0904896
NAGASHIMA_NRG1_SIGNALING_UP	-0.24124	0.812577	ns	-0.0901353
REACTOME_SUMOYLATION_OF_TRANSCRIPTION_FACTORS	-0.241471	0.812984	ns	-0.0899181
LIANG_SILENCED_BY_METHYLATION_UP	-0.23898	0.813072	ns	-0.0898711
HATADA_METHYLATED_IN_LUNG_CANCER_DN	-0.239805	0.813081	ns	-0.0898662
REACTOME_SEALING_OF_THE_NUCLEAR_ENVELOPE_NE_BY_ESCRT_III	-0.240255	0.813313	ns	-0.0897424
BIOCARTA_GLEEVEC_PATHWAY	-0.238026	0.813741	ns	-0.0895138
MARSON_BOUND_BY_FOXP3_UNSTIMULATED	-0.238143	0.813772	ns	-0.0894971
AMIT_DELAYED_EARLY_GENES	-0.23874	0.814034	ns	-0.0893576
RUTELLA_RESPONSE_TO_HGF_DN	-0.23808	0.814277	ns	-0.0892277
BLANCO_MELO_SARS_COV_1_INFECTION_MCR5_CELLS_DN	-0.238102	0.814441	ns	-0.0891405
XU_RESPONSE_TO_TRETINOIN_UP	-0.238262	0.814888	ns	-0.0889023
LEE_DIFFERENTIATING_T_LYMPHOCYTE	-0.237512	0.814932	ns	-0.0888787
LENAOUR_DENDRITIC_CELL_MATURATION_DN	-0.237387	0.815007	ns	-0.0888385
MIKKELSEN_IPS_ICP_WITH_H3K4ME3_AND_H327ME3	-0.235938	0.815441	ns	-0.0886073
WP_ANGIOPOIETINLIKE_PROTEIN_8_REGULATORY_PATHWAY	-0.235996	0.815456	ns	-0.0885997
ZHENG_FOXP3_TARGETS_IN_T_LYMPHOCYTE_DN	-0.237827	0.81546	ns	-0.0885975
REACTOME_ASYMMETRIC_LOCALIZATION_OF_PCP_PROTEINS	-0.237681	0.815704	ns	-0.0884676
MULLIGHAN_NPM1_MUTATED_SIGNATURE_1_UP	-0.235347	0.815712	ns	-0.0884634
NIKOLSKY_MUTATED_AND_AMPLIFIED_IN_BREAST_CANCER	-0.23655	0.815776	ns	-0.0884292
MULLIGHAN_NPM1_MUTATED_SIGNATURE_2_UP	-0.235671	0.815825	ns	-0.0884029
LEI_HOXC8_TARGETS_UP	-0.236617	0.81598	ns	-0.0883203
RAMASWAMY_METASTASIS_UP	-0.233469	0.817179	ns	-0.0876831
REACTOME_NEGATIVE_REGULATION_OF_MAPK_PATHWAY	-0.233498	0.818063	ns	-0.0872134
REACTOME_WNT_LIGAND_BIOGENESIS_AND_TRAFFICKING	-0.232413	0.818509	ns	-0.0869765
BIOCARTA_ATM_PATHWAY	-0.231867	0.818543	ns	-0.0869585
CHEOK_RESPONSE_TO_MERCAPTOPURINE_AND_LD_MTX_UP	-0.231875	0.818545	ns	-0.0869574
ZIRN_TRETINOIN_RESPONSE_UP	-0.234016	0.818576	ns	-0.0869407
KEGG_EPITHELIAL_CELL_SIGNALING_IN_HELICOBACTER_PYLORI_INFECTION	-0.233357	0.81863	ns	-0.0869122
KIM_GLIS2_TARGETS_UP	-0.23352	0.818895	ns	-0.0867718
CAIRO_HEPATOBLASTOMA_CLASSES_DN	-0.232232	0.818902	ns	-0.0867681
REACTOME_SIGNALING_BY_ROBO_RECEPTORS	-0.232235	0.819441	ns	-0.0864824
MCGOWAN_RSP6_TARGETS_UP	-0.232966	0.819568	ns	-0.0864152
REACTOME_GRB2_SOS_PROVIDES_LINKAGE_TO_MAPK_SIGNALING_FOR_INTEGRINS	-0.232423	0.820406	ns	-0.0859713
REACTOME_SIGNALING_BY_CYTOSOLIC_FGFR1_FUSION_MUTANTS	-0.228778	0.821196	ns	-0.0855533
REACTOME_ACYL_CHAIN_REMODELING_OF_CL	-0.228648	0.821256	ns	-0.0855216
PID_P38_ALPHA_BETA_PATHWAY	-0.229452	0.821453	ns	-0.085417
WP_IL10_ANTIINFLAMMATORY_SIGNALING_PATHWAY	-0.227193	0.82275	ns	-0.084732
PAL_PRMT5_TARGETS_DN	-0.228149	0.823288	ns	-0.0844484
WP_SELECTIVE_EXPRESSION_OF_CHEMOKINE_RECEPTORS_DURING_TCELL_POLARIZATION	-0.227305	0.823348	ns	-0.0844166
KEGG_ADIPOCYTOKINE_SIGNALING_PATHWAY	-0.226029	0.823479	ns	-0.0843473
LIU_TARGETS_OF_VMYB_VS_CMYB_UP	-0.227098	0.823584	ns	-0.0842923
REACTOME_REGULATION_OF_GENE_EXPRESSION_IN_ENDOCRINE_COMMITTED_NEUROG3_PROGENITOR_CELLS	-0.228191	0.823635	ns	-0.0842653
ODONNELL_TFRC_TARGETS_UP	-0.226758	0.823734	ns	-0.0842132
PEPPER_CHRONIC_LYMPHOCYTIC_LEUKEMIA_UP	-0.224661	0.824384	ns	-0.0838706
FINETTI_BREAST_CANCERS_KINOME_BLUE	-0.22346	0.824927	ns	-0.0835845
REACTOME_PROTEIN_METHYLATION	-0.224606	0.824937	ns	-0.0835792
GAUSSMANN_MLL_AF4_FUSION_TARGETS_B_UP	-0.22295	0.82521	ns	-0.0834353
CHIBA_RESPONSE_TO_TSA_DN	-0.224186	0.825259	ns	-0.08341
YIH_RESPONSE_TO_ARSENITE_C5	-0.223375	0.825498	ns	-0.083284
REACTOME_REGULATION_OF_HMOX1_EXPRESSION_AND_ACTIVITY	-0.224399	0.825508	ns	-0.0832789
KOBAYASHI_EGFR_SIGNALING_6HR_DN	-0.224416	0.825606	ns	-0.0832273
FIRESTEIN_PROLIFERATION	-0.222594	0.82588	ns	-0.0830832
REACTOME_SHC1_EVENTS_IN_ERBB2_SIGNALING	-0.223216	0.825897	ns	-0.0830741
REACTOME_METABOLISM_OF_INGESTED_SEMET_SEC_MESEC_INTO_H2SE	-0.223665	0.826468	ns	-0.0827741
BIOCARTA_STEM_PATHWAY	-0.222793	0.826519	ns	-0.0827473
REACTOME_OTHER_INTERLEUKIN_SIGNALING	-0.22229	0.826563	ns	-0.0827243
GAZDA_DIAMOND_BLACKFAN_ANEMIA_PROGENITOR_UP	-0.222413	0.826822	ns	-0.0825879
REACTOME_SIGNALING_BY_NODAL	-0.221994	0.827476	ns	-0.0822444
SENESE_HDAC2_TARGETS_UP	-0.220818	0.827541	ns	-0.0822106
KEGG_VIBRIO_CHOLERAE_INFECTION	-0.220764	0.827977	ns	-0.0819818
PID_IL6_7_PATHWAY	-0.219916	0.828164	ns	-0.0818837
KEGG_JAK_STAT_SIGNALING_PATHWAY	-0.220151	0.828632	ns	-0.0816384
PALOMERO_GSI_SENSITIVITY_DN	-0.219197	0.828755	ns	-0.0815739
REACTOME_TRANSLOCATION_OF_SLC2A4_GLUT4_TO_THE_PLASMA_MEMBRANE	-0.21909	0.828864	ns	-0.0815167
SHIN_B_CELL_LYMPHOMA_CLUSTER_5	-0.219545	0.829062	ns	-0.0814129
REACTOME_MITOCHONDRIAL_FATTY_ACID_BETA_OXIDATION_OF_UNSATURATED_FATTY_ACIDS	-0.218574	0.829391	ns	-0.0812407
NOUZOVA_TRETINOIN_AND_H4_ACETYLATION	-0.217477	0.829936	ns	-0.0809553
REACTOME_GROWTH_HORMONE_RECEPTOR_SIGNALING	-0.217711	0.830242	ns	-0.0807954
KRIEG_KDM3A_TARGETS_NOT_HYPOXIA	-0.215916	0.831054	ns	-0.0803707
WENDT_COHESIN_TARGETS_UP	-0.216419	0.831712	ns	-0.0800269
HOLLEMAN_VINCRISTINE_RESISTANCE_ALL_UP	-0.214601	0.831857	ns	-0.0799511
WP_BIOMARKERS_FOR_UREA_CYCLE_DISORDERS	-0.214977	0.832177	ns	-0.0797845
SU_KIDNEY	-0.216007	0.832233	ns	-0.079755
MASRI_RESISTANCE_TO_TAMOXIFEN_AND_AROMATASE_INHIBITORS_UP	-0.214643	0.832357	ns	-0.0796906
WP_NRF2_PATHWAY	-0.215133	0.83254	ns	-0.0795947
HENDRICKS_SMARCA4_TARGETS_DN	-0.214904	0.832731	ns	-0.0794955
REACTOME_UNBLOCKING_OF_NMDA_RECEPTORS_GLUTAMATE_BINDING_AND_ACTIVATION	-0.214108	0.83288	ns	-0.0794178
ALONSO_METASTASIS_EMT_DN	-0.213571	0.833227	ns	-0.0792365
LUI_THYROID_CANCER_CLUSTER_5	-0.214679	0.833288	ns	-0.0792047
REACTOME_ION_HOMEOSTASIS	-0.212452	0.834434	ns	-0.0786079
REACTOME_HOST_INTERACTIONS_OF_HIV_FACTORS	-0.210343	0.83599	ns	-0.077799
REACTOME_UB_SPECIFIC_PROCESSING_PROTEASES	-0.210152	0.836092	ns	-0.0777458
ANDERSEN_LIVER_CANCER_KRT19_DN	-0.209524	0.836247	ns	-0.0776654
BIOCARTA_DEATH_PATHWAY	-0.20907	0.836684	ns	-0.0774386
REACTOME_MET_ACTIVATES_RAS_SIGNALING	-0.208809	0.836847	ns	-0.077354
BYSTRYKH_HEMATOPOIESIS_STEM_CELL_FLI1	-0.208167	0.837304	ns	-0.0771168
REACTOME_IRAK2_MEDIATED_ACTIVATION_OF_TAK1_COMPLEX	-0.208661	0.837854	ns	-0.0768315
PID_HIV_NEF_PATHWAY	-0.206668	0.838145	ns	-0.0766807
TANG_SENESCENCE_TP53_TARGETS_UP	-0.207057	0.83839	ns	-0.0765538
BLANCO_MELO_COVID19_SARS_COV_2_INFECTION_CALU3_CELLS_DN	-0.20703	0.838458	ns	-0.0765187
REACTOME_UCH_PROTEINASES	-0.207116	0.83866	ns	-0.0764139
REACTOME_REGULATION_OF_EXPRESSION_OF_SLITS_AND_ROBOS	-0.206645	0.838955	ns	-0.0762611
WP_TYROBP_CAUSAL_NETWORK_IN_MICROGLIA	-0.205714	0.838974	ns	-0.0762517
PID_NFAT_TFPATHWAY	-0.207057	0.838976	ns	-0.0762507
RIZ_ERYTHROID_DIFFERENTIATION_6HR	-0.20543	0.839243	ns	-0.0761124
ANASTASSIOU_MULTICANCER_INVASIVENESS_SIGNATURE	-0.204595	0.839435	ns	-0.076013
OHM_METHYLATED_IN_ADULT_CANCERS	-0.205695	0.839467	ns	-0.0759965
BIOCARTA_GSK3_PATHWAY	-0.20491	0.839535	ns	-0.0759613
KEGG_TYPE_I_DIABETES_MELLITUS	-0.205706	0.839586	ns	-0.0759346
PID_IL4_2PATHWAY	-0.204758	0.839806	ns	-0.0758211
BURTON_ADIPOGENESIS_PEAK_AT_0HR	-0.204583	0.840413	ns	-0.0755075
SILIGAN_BOUND_BY_EWS_FLT1_FUSION	-0.203893	0.84085	ns	-0.0752814
REACTOME_PROLONGED_ERK_ACTIVATION_EVENTS	-0.203148	0.841024	ns	-0.0751917
REACTOME_SARS_COV_2_INFECTION	-0.202655	0.841455	ns	-0.0749693
WP_ACUTE_VIRAL_MYOCARDITIS	-0.202884	0.841731	ns	-0.0748268
REACTOME_HEDGEHOG_ON_STATE	-0.202954	0.842184	ns	-0.0745933
MARSON_BOUND_BY_FOXP3_STIMULATED	-0.200842	0.842748	ns	-0.0743022
WP_NUCLEAR_RECEPTORS_METAPATHWAY	-0.199982	0.843974	ns	-0.0736711
MEISSNER_BRAIN_HCP_WITH_H3_UNMETHYLATED	-0.200429	0.843978	ns	-0.0736691
SANDERSON_PPARA_TARGETS	-0.198349	0.844218	ns	-0.0735453
NAGY_STAGA_COMPONENTS_HUMAN	-0.198315	0.845046	ns	-0.0731195
LAIHO_COLORECTAL_CANCER_SERRATED_UP	-0.198061	0.845614	ns	-0.072828
CHANGOLKAR_H2AFY_TARGETS_DN	-0.197245	0.845836	ns	-0.0727141
REACTOME_APOPTOSIS	-0.197276	0.846064	ns	-0.0725966
BIOCARTA_CDK5_PATHWAY	-0.196221	0.846162	ns	-0.0725464
BIOCARTA_RANBP2_PATHWAY	-0.197116	0.846575	ns	-0.0723348
MOOTHA_PYR	-0.196738	0.847163	ns	-0.072033
KEGG_LEISHMANIA_INFECTION	-0.195445	0.847551	ns	-0.0718342
WP_EBOLA_VIRUS_INFECTION_IN_HOST	-0.19463	0.848093	ns	-0.0715566
CHIARETTI_ACUTE_LYMPHOBLASTIC_LEUKEMIA_ZAP70	-0.191244	0.850069	ns	-0.0705458
POS_HISTAMINE_RESPONSE_NETWORK	-0.192803	0.850361	ns	-0.0703967
MYLLYKANGAS_AMPLIFICATION_HOT_SPOT_7	-0.192101	0.85037	ns	-0.070392
BRUECKNER_TARGETS_OF_MIRLET7A3_UP	-0.190667	0.850954	ns	-0.0700937
BROCKE_APOPTOSIS_REVERSED_BY_IL6	-0.189133	0.852371	ns	-0.0693714
REACTOME_VITAMINS	-0.18869	0.852903	ns	-0.0691004
WP_RIBOFLAVIN_AND_COQ_DISORDERS	-0.186284	0.853608	ns	-0.0687413
MODY_HIPPOCAMPUS_POSTNATAL	-0.185835	0.854875	ns	-0.0680974
WP_AFLATOXIN_B1_METABOLISM	-0.18678	0.85514	ns	-0.0679629
LEONARD_HYPOXIA	-0.185013	0.855767	ns	-0.0676447
POS_RESPONSE_TO_HISTAMINE_UP	-0.182461	0.856678	ns	-0.0671826
REACTOME_ABERRANT_REGULATION_OF_MITOTIC_EXIT_IN_CANCER_DUE_TO_RB1_DEFECTS	-0.18309	0.856678	ns	-0.0671826
ZWANG_EGF_INTERVAL_UP	-0.182529	0.858105	ns	-0.0664593
BIOCARTA_RACCYCD_PATHWAY	-0.180632	0.85837	ns	-0.0663254
REACTOME_ADENYLATE_CYCLASE_INHIBITORY_PATHWAY	-0.181137	0.858379	ns	-0.0663208
BIOCARTA_HER2_PATHWAY	-0.18106	0.858427	ns	-0.0662968
HILLION_HMGA1_TARGETS	-0.180558	0.858523	ns	-0.0662479
WEINMANN_ADAPTATION_TO_HYPOXIA_DN	-0.180591	0.858577	ns	-0.0662205
REACTOME_LISTERIA_MONOCYTOGENES_ENTRY_INTO_HOST_CELLS	-0.181165	0.858593	ns	-0.0662127
YU_MYC_TARGETS_DN	-0.180958	0.858766	ns	-0.0661252
WILLIAMS_ESR1_TARGETS_DN	-0.178865	0.859928	ns	-0.0655381
CAFFAREL_RESPONSE_TO_THC_8HR_5_DN	-0.178023	0.860689	ns	-0.0651536
BLANCO_MELO_MERS_COV_INFECTION_MCR5_CELLS_UP	-0.178515	0.860775	ns	-0.0651106
HALLMARK_APOPTOSIS	-0.177577	0.861098	ns	-0.0649472
WORSCHECH_TUMOR_REJECTION_UP	-0.176975	0.86199	ns	-0.0644979
REACTOME_REGULATION_OF_TP53_ACTIVITY_THROUGH_ASSOCIATION_WITH_CO_FACTORS	-0.176229	0.862128	ns	-0.0644281
REACTOME_RHO_GTPASES_ACTIVATE_KTN1	-0.175528	0.863025	ns	-0.0639765
KEGG_PROSTATE_CANCER	-0.17407	0.863602	ns	-0.0636863
ZHOU_PANCREATIC_ENDOCRINE_PROGENITOR	-0.174007	0.863934	ns	-0.0635192
XU_HGF_TARGETS_INDUCED_BY_AKT1_48HR_UP	-0.173704	0.864032	ns	-0.0634702
REACTOME_INTERLEUKIN_20_FAMILY_SIGNALING	-0.173735	0.864548	ns	-0.063211
REACTOME_DISEASES_OF_CARBOHYDRATE_METABOLISM	-0.172658	0.864925	ns	-0.0630214
WP_MAMMARY_GLAND_DEVELOPMENT_PATHWAY_EMBRYONIC_DEVELOPMENT_STAGE_1_OF_4	-0.172265	0.865193	ns	-0.0628869
DURCHDEWALD_SKIN_CARCINOGENESIS_DN	-0.170499	0.866438	ns	-0.0622625
REACTOME_TGF_BETA_RECEPTOR_SIGNALING_IN_EMT_EPITHELIAL_TO_MESENCHYMAL_TRANSITION	-0.170193	0.866703	ns	-0.0621299
REACTOME_SYNTHESIS_OF_WYBUTOSINE_AT_G37_OF_TRNA_PHE	-0.17072	0.86689	ns	-0.0620361
REACTOME_KETONE_BODY_METABOLISM	-0.168686	0.867305	ns	-0.061828
WP_TRANSLATION_FACTORS	-0.168788	0.867412	ns	-0.0617744
KEGG_GLYCOSPHINGOLIPID_BIOSYNTHESIS_GLOBO_SERIES	-0.170471	0.867692	ns	-0.0616345
DORN_ADENOVIRUS_INFECTION_24HR_DN	-0.168585	0.868262	ns	-0.0613494
KEGG_VIRAL_MYOCARDITIS	-0.168471	0.868356	ns	-0.0613023
KEGG_ALLOGRAFT_REJECTION	-0.168364	0.868373	ns	-0.0612937
PID_IL12_STAT4_PATHWAY	-0.167732	0.869734	ns	-0.0606137
REACTOME_PRESYNAPTIC_NICOTINIC_ACETYLCHOLINE_RECEPTORS	-0.165451	0.869805	ns	-0.0605779
REACTOME_SYNTHESIS_OF_GLYCOSYLPHOSPHATIDYLINOSITOL_GPI	-0.165541	0.869851	ns	-0.0605552
BIOCARTA_PPARA_PATHWAY	-0.166106	0.870085	ns	-0.0604384
GRAHAM_CML_QUIESCENT_VS_CML_DIVIDING_UP	-0.166298	0.870304	ns	-0.0603291
ZHAN_MULTIPLE_MYELOMA_HP_DN	-0.16518	0.870325	ns	-0.0603187
REACTOME_G_PROTEIN_MEDIATED_EVENTS	-0.165548	0.870329	ns	-0.0603164
REACTOME_HIV_INFECTION	-0.16449	0.871272	ns	-0.0598465
SHIRAISHI_PLZF_TARGETS_UP	-0.163895	0.871284	ns	-0.0598405
WP_1Q211_COPY_NUMBER_VARIATION_SYNDROME	-0.164609	0.871335	ns	-0.0598151
REACTOME_TRAF6_MEDIATED_IRF7_ACTIVATION	-0.163847	0.871339	ns	-0.0598131
MIZUKAMI_HYPOXIA_DN	-0.165866	0.871467	ns	-0.0597488
WP_PHOSPHODIESTERASES_IN_NEURONAL_FUNCTION	-0.162674	0.872362	ns	-0.0593032
PID_CXCR4_PATHWAY	-0.16267	0.872784	ns	-0.0590933
ELLWOOD_MYC_TARGETS_DN	-0.161465	0.873174	ns	-0.0588994
MENSE_HYPOXIA_UP	-0.161946	0.873289	ns	-0.0588421
BIOCARTA_NKCELLS_PATHWAY	-0.16212	0.873743	ns	-0.0586161
WP_PROLACTIN_SIGNALING_PATHWAY	-0.160238	0.874085	ns	-0.0584463
REACTOME_INTERFERON_SIGNALING	-0.160656	0.874603	ns	-0.0581888
WP_FTO_OBESITY_VARIANT_MECHANISM	-0.161184	0.874713	ns	-0.0581344
REACTOME_ERYTHROPOIETIN_ACTIVATES_RAS	-0.159682	0.874982	ns	-0.058001
HUMMERICH_SKIN_CANCER_PROGRESSION_UP	-0.159047	0.875063	ns	-0.0579608
HESS_TARGETS_OF_HOXA9_AND_MEIS1_DN	-0.158999	0.875237	ns	-0.0578745
REACTOME_TRANSCRIPTIONAL_REGULATION_OF_WHITE_ADIPOCYTE_DIFFERENTIATION	-0.158035	0.875632	ns	-0.0576783
LEE_LIVER_CANCER_DENA_DN	-0.159049	0.876077	ns	-0.0574576
WP_ONCOSTATIN_M_SIGNALING_PATHWAY	-0.157322	0.876594	ns	-0.0572016
PLASARI_TGFB1_SIGNALING_VIA_NFIC_10HR_UP	-0.157526	0.876678	ns	-0.0571601
BIOCARTA_ACE2_PATHWAY	-0.157493	0.876755	ns	-0.0571216
DUNNE_TARGETS_OF_AML1_MTG8_FUSION_UP	-0.156495	0.877162	ns	-0.0569203
KRIGE_RESPONSE_TO_TOSEDOSTAT_6HR_UP	-0.155642	0.877493	ns	-0.0567562
KEGG_LONG_TERM_POTENTIATION	-0.157373	0.877511	ns	-0.0567472
REACTOME_DEFECTIVE_LFNG_CAUSES_SCDO3	-0.156172	0.877795	ns	-0.0566068
WP_APOPTOSISRELATED_NETWORK_DUE_TO_ALTERED_NOTCH3_IN_OVARIAN_CANCER	-0.156087	0.877979	ns	-0.0565159
KEGG_UBIQUITIN_MEDIATED_PROTEOLYSIS	-0.15516	0.878237	ns	-0.0563882
REACTOME_THE_ROLE_OF_GTSE1_IN_G2_M_PROGRESSION_AFTER_G2_CHECKPOINT	-0.154784	0.879604	ns	-0.055713
LEE_LIVER_CANCER_MYC_E2F1_DN	-0.1532	0.879685	ns	-0.0556731
GROSS_HYPOXIA_VIA_ELK3_AND_HIF1A_UP	-0.153714	0.87986	ns	-0.0555863
WP_PI3KAKTMTOR_SIGNALING_PATHWAY_AND_THERAPEUTIC_OPPORTUNITIES	-0.151493	0.880968	ns	-0.0550401
WP_GLYCOLYSIS_IN_SENESCENCE	-0.152022	0.881275	ns	-0.0548885
GENTILE_UV_HIGH_DOSE_UP	-0.151242	0.882035	ns	-0.0545141
QI_PLASMACYTOMA_UP	-0.149431	0.88298	ns	-0.0540491
REACTOME_COSTIMULATION_BY_THE_CD28_FAMILY	-0.149622	0.883065	ns	-0.0540072
REACTOME_MHC_CLASS_II_ANTIGEN_PRESENTATION	-0.149609	0.883183	ns	-0.0539492
STAMBOLSKY_TARGETS_OF_MUTATED_TP53_UP	-0.148633	0.883378	ns	-0.0538535
ZHOU_PANCREATIC_BETA_CELL	-0.148507	0.88345	ns	-0.0538179
MARTIN_NFKB_TARGETS_UP	-0.146021	0.885205	ns	-0.0529561
REACTOME_RUNX3_REGULATES_BCL2L11_BIM_TRANSCRIPTION	-0.146859	0.885218	ns	-0.0529498
PELLICCIOTTA_HDAC_IN_ANTIGEN_PRESENTATION_DN	-0.147105	0.885286	ns	-0.0529164
WP_THYMIC_STROMAL_LYMPHOPOIETIN_TSLP_SIGNALING_PATHWAY	-0.145998	0.885504	ns	-0.0528095
BIOCARTA_KERATINOCYTE_PATHWAY	-0.144964	0.886353	ns	-0.0523934
WP_TCELL_ACTIVATION_SARSCOV2	-0.145053	0.886413	ns	-0.0523639
REACTOME_DEX_H_BOX_HELICASES_ACTIVATE_TYPE_I_IFN_AND_INFLAMMATORY_CYTOKINES_PRODUCTION	-0.144549	0.88678	ns	-0.0521841
REACTOME_FREE_FATTY_ACID_RECEPTORS	-0.142404	0.887973	ns	-0.0516002
WP_DOPAMINERGIC_NEUROGENESIS	-0.143579	0.888099	ns	-0.0515387
WP_FGF23_SIGNALING_IN_HYPOPHOSPHATEMIC_RICKETS_AND_RELATED_DISORDERS	-0.143239	0.888102	ns	-0.0515372
WP_NONSMALL_CELL_LUNG_CANCER	-0.141653	0.888537	ns	-0.0513243
MARTENS_BOUND_BY_PML_RARA_FUSION	-0.141207	0.888806	ns	-0.0511928
JOHNSTONE_PARVB_TARGETS_3_UP	-0.141498	0.88892	ns	-0.0511375
BIOCARTA_INTEGRIN_PATHWAY	-0.140575	0.889443	ns	-0.050882
NABA_MATRISOME_ASSOCIATED	-0.140396	0.889461	ns	-0.050873
BIOCARTA_CREB_PATHWAY	-0.140348	0.889703	ns	-0.0507549
BIOCARTA_PLCD_PATHWAY	-0.140313	0.890103	ns	-0.0505598
BIOCARTA_NUCLEARRS_PATHWAY	-0.138542	0.890883	ns	-0.0501794
PID_RXR_VDR_PATHWAY	-0.13872	0.890895	ns	-0.0501736
DANG_REGULATED_BY_MYC_DN	-0.139109	0.891008	ns	-0.0501185
COATES_MACROPHAGE_M1_VS_M2_DN	-0.138065	0.891849	ns	-0.0497088
PARK_HSC_MARKERS	-0.136407	0.892571	ns	-0.0493573
WP_VITAMIN_A_AND_CAROTENOID_METABOLISM	-0.136425	0.892994	ns	-0.0491514
REACTOME_TRANSCRIPTIONAL_REGULATION_BY_RUNX2	-0.136771	0.893209	ns	-0.0490471
REACTOME_GASTRIN_CREB_SIGNALLING_PATHWAY_VIA_PKC_AND_MAPK	-0.135915	0.893256	ns	-0.0490239
WP_HEAD_AND_NECK_SQUAMOUS_CELL_CARCINOMA	-0.134015	0.894654	ns	-0.0483449
PID_IL3_PATHWAY	-0.134202	0.894924	ns	-0.0482137
KEGG_HYPERTROPHIC_CARDIOMYOPATHY_HCM	-0.134653	0.894968	ns	-0.0481926
JIANG_AGING_HYPOTHALAMUS_UP	-0.133451	0.895797	ns	-0.0477903
BIOCARTA_EIF_PATHWAY	-0.131849	0.896074	ns	-0.0476562
KEGG_AMINO_SUGAR_AND_NUCLEOTIDE_SUGAR_METABOLISM	-0.131855	0.896258	ns	-0.0475667
DAZARD_RESPONSE_TO_UV_SCC_UP	-0.129247	0.8987	ns	-0.0463852
REACTOME_PROTEIN_LOCALIZATION	-0.127659	0.899528	ns	-0.0459856
ZHAN_MULTIPLE_MYELOMA_DN	-0.128633	0.899538	ns	-0.0459806
CHNG_MULTIPLE_MYELOMA_HYPERPLOID_UP	-0.127834	0.899656	ns	-0.0459238
RUAN_RESPONSE_TO_TNF_TROGLITAZONE_UP	-0.12792	0.899835	ns	-0.0458369
THUM_SYSTOLIC_HEART_FAILURE_UP	-0.127339	0.90013	ns	-0.045695
REACTOME_SIGNALING_BY_TGF_BETA_RECEPTOR_COMPLEX_IN_CANCER	-0.126644	0.900473	ns	-0.0455294
WANG_RESPONSE_TO_BEXAROTENE_DN	-0.126302	0.900829	ns	-0.0453574
WP_IL4_SIGNALING_PATHWAY	-0.125394	0.901285	ns	-0.045138
REACTOME_DEFECTIVE_F9_ACTIVATION	-0.125455	0.901638	ns	-0.044968
KEGG_CYTOKINE_CYTOKINE_RECEPTOR_INTERACTION	-0.124425	0.902355	ns	-0.0446224
REACTOME_TIE2_SIGNALING	-0.124759	0.902484	ns	-0.0445604
REACTOME_GAP_JUNCTION_DEGRADATION	-0.124237	0.902573	ns	-0.0445177
REACTOME_HIV_TRANSCRIPTION_INITIATION	-0.124285	0.90262	ns	-0.0444952
SATO_SILENCED_BY_DEACETYLATION_IN_PANCREATIC_CANCER	-0.124787	0.902773	ns	-0.0444213
REACTOME_FORMATION_OF_THE_CORNIFIED_ENVELOPE	-0.123262	0.902878	ns	-0.0443709
REACTOME_LIPID_PARTICLE_ORGANIZATION	-0.124789	0.903048	ns	-0.044289
TSUNODA_CISPLATIN_RESISTANCE_DN	-0.122044	0.904601	ns	-0.0435431
KEGG_ALPHA_LINOLENIC_ACID_METABOLISM	-0.121875	0.904801	ns	-0.0434468
HOLLEMAN_ASPARAGINASE_RESISTANCE_B_ALL_DN	-0.119753	0.906062	ns	-0.0428422
FEVR_CTNNB1_TARGETS_UP	-0.118816	0.906657	ns	-0.0425568
IKEDA_MIR30_TARGETS_UP	-0.118795	0.906767	ns	-0.0425044
KEGG_SYSTEMIC_LUPUS_ERYTHEMATOSUS	-0.119115	0.90678	ns	-0.0424983
SU_THYMUS	-0.118744	0.90691	ns	-0.0424357
WP_GLUCOCORTICOID_RECEPTOR_PATHWAY	-0.11751	0.907786	ns	-0.0420165
REACTOME_SIGNALING_BY_EGFR	-0.117143	0.908078	ns	-0.0418771
PID_RHOA_PATHWAY	-0.116597	0.908452	ns	-0.041698
REACTOME_PASSIVE_TRANSPORT_BY_AQUAPORINS	-0.115257	0.909218	ns	-0.041332
KEGG_ALANINE_ASPARTATE_AND_GLUTAMATE_METABOLISM	-0.115432	0.909222	ns	-0.0413302
WP_NEUROINFLAMMATION_AND_GLUTAMATERGIC_SIGNALING	-0.115316	0.909349	ns	-0.0412694
HOSHIDA_LIVER_CANCER_SUBCLASS_S1	-0.115553	0.909367	ns	-0.041261
WP_OVERVIEW_OF_INTERFERONSMEDIATED_SIGNALING_PATHWAY	-0.115045	0.909929	ns	-0.0409924
REACTOME_SRP_DEPENDENT_COTRANSLATIONAL_PROTEIN_TARGETING_TO_MEMBRANE	-0.1147	0.909969	ns	-0.0409734
BIOCARTA_NOS1_PATHWAY	-0.115132	0.910038	ns	-0.0409406
REACTOME_JOSEPHIN_DOMAIN_DUBS	-0.114596	0.910077	ns	-0.0409218
HIRSCH_CELLULAR_TRANSFORMATION_SIGNATURE_UP	-0.114495	0.910174	ns	-0.0408754
MARTINEZ_RB1_AND_TP53_TARGETS_UP	-0.114149	0.910365	ns	-0.0407845
OHGUCHI_LIVER_HNF4A_TARGETS_DN	-0.112302	0.911455	ns	-0.0402648
BIOCARTA_MITR_PATHWAY	-0.112071	0.91173	ns	-0.0401338
PARK_APL_PATHOGENESIS_DN	-0.111215	0.912625	ns	-0.0397076
WANG_LMO4_TARGETS_DN	-0.110809	0.912936	ns	-0.0395597
GROSS_HYPOXIA_VIA_ELK3_DN	-0.110836	0.913144	ns	-0.039461
REACTOME_PCP_CE_PATHWAY	-0.110237	0.913806	ns	-0.0391461
MCBRYAN_PUBERTAL_BREAST_5_6WK_DN	-0.107899	0.914919	ns	-0.0386172
REACTOME_FOXO_MEDIATED_TRANSCRIPTION_OF_CELL_DEATH_GENES	-0.108661	0.914945	ns	-0.0386052
WIELAND_UP_BY_HBV_INFECTION	-0.108257	0.915123	ns	-0.0385206
SANA_TNF_SIGNALING_UP	-0.108299	0.915233	ns	-0.0384685
MEBARKI_HCC_PROGENITOR_WNT_DN_BLOCKED_BY_FZD8CRD	-0.107463	0.915419	ns	-0.0383799
REACTOME_ION_CHANNEL_TRANSPORT	-0.106265	0.916405	ns	-0.0379127
LIU_TARGETS_OF_VMYB_VS_CMYB_DN	-0.104476	0.917747	ns	-0.0372771
GROSS_HIF1A_TARGETS_DN	-0.104355	0.918174	ns	-0.0370751
PID_RAC1_REG_PATHWAY	-0.104138	0.918184	ns	-0.0370705
MOOTHA_HUMAN_MITODB_6_2002	-0.102837	0.918978	ns	-0.0366949
PYEON_CANCER_HEAD_AND_NECK_VS_CERVICAL_DN	-0.102687	0.919481	ns	-0.0364572
REACTOME_BIOSYNTHESIS_OF_MARESINS	-0.102556	0.919515	ns	-0.036441
REACTOME_PRE_NOTCH_PROCESSING_IN_THE_ENDOPLASMIC_RETICULUM	-0.102828	0.919604	ns	-0.0363989
REACTOME_TFAP2A_ACTS_AS_A_TRANSCRIPTIONAL_REPRESSOR_DURING_RETINOIC_ACID_INDUCED_CELL_DIFFERENTIATION	-0.101133	0.92019	ns	-0.0361226
[truncated: 4,437 more rows]

## Sheet: Supplemental Table 1D
Additional GSEA Gene Lists
MAXWELL Cholesterol All	MAXWELL Cholesterol Biosynthesis	MAXWELL HDL	MAXWELL LDL	MAXWELL Oxysterol Metabolism	MAXWELL Cholesterol Other
APOA2	IDI1	APOA2	MSR1	CYP27A1	LRP1
LRP1	HSD17B7	LIPC	MYLIP	CYP7B1	INSIG1
CYP27A1	PMVK	LCAT	SCARF1		SREBF1
IDI1	GGPS1	ABCG1	LDLR		NR1H3
LIPC	NSDHL	ABCA5			VLDLR
INSIG1	MVK	CETP			ACAT2
MSR1	HMGCR	APOE			SCAP
LCAT	EBP	SCARB1			SREBF2
HSD17B7	LSS	PLTP
ABCG1	MVD
ABCA5	MSMO1
SREBF1	LBR
MYLIP	FDFT1
PMVK	FDPS
CETP	SC5D
GGPS1	HMGCS1
CYP7B1	DHCR24
NR1H3	TM7SF2
NSDHL	SQLE
SCARF1	SCD
VLDLR	DHCR7
MVK
HMGCR
EBP
LSS
MVD
MSMO1
LBR
LDLR
ACAT2
APOE
FDFT1
FDPS
CYP51A1
SC5D
HMGCS1
SCAP
SCARB1
DHCR24
PLTP
TM7SF2
SREBF2
SQLE
SCD
DHCR7

## Sheet: Supplemental Table 1E
Name	Sex	AML Type	Prior Treatment	Karyotype	TP53 (VAF %)	FLT3		MLL Fusion	NPM1	IDH1/2	DNMT3A	NRAS/KRAS	WT1	CBL	Other mutations
						ITD	TKD
MOLM14	Male	N/A	N/A	Complex	WT	ITD	WT	Positive	WT	WT	WT	WT	Mutant	WT	N/A
MOLM13	Female	N/A	N/A	Complex	WT	ITD	WT	Positive	WT	WT	WT	WT	WT	Mutant	N/A
HL60	Female	N/A	N/A	Complex	Homozygous Deletion	WT	WT	Negative	WT	WT	WT	NRAS Mutant	Mutant	WT	N/A
4708	Male	Relapsed	Cytarabine + Daunorubicin High dose Cytarabine Consolidation Allogeneic Stem Cell Transplant	N/A	R175H (73)	WT	WT	Negative	WT	WT	WT	WT	WT	WT	N/A
6865	Female	De novo	None	42,XX,add(3)(q12),del(5)(q13q31),dic(6;17)(p22;p13),der(7;15)(q10;q10);i(8)(q10),dic(11;18)(p15;p11.2),-16,1dmin[cp6]/40-42,sl,-13,+mar[cp6]/42,sdl,-add(3),+13[cp8]/46,XX[2]	R273H (73)	WT	WT	Negative	WT	WT	WT	WT	WT	WT	N/A
5052	Male	De novo	None	44,XY,der(3)t(3;11)(p21;q13),del(5)(q?15q?34),del(6)(q12),der(7)t(6;7)(q12;p15),-11, der(17)t(11;17)(p11.2;p11.2),-18[11]/44,idem,-del(6)(q12),+i(6)(p10)[5]/ 44,idem,-Y,+i(Y)(q10),-del(6)(q12),+i(6)(p10)[4]	p.T256Sfs*90 (90)	WT	WT	Negative	WT	WT	WT	WT	WT	WT	N/A
7575	Female	Secondary (MDS)	Hypomethylating agents + Venetoclax	47-49,X,-X,add(5)(q?22),der(?7)add(7)(p11.2)del(7)(q?11.2q?22),+der(?7)add(7)(p11.2)add(7)(q11.2),+i(8)(q10),del(12)(p13p11.2),+19[cp6]	R267W (99)	WT	WT	Negative	WT	IDH2 Mutant	WT	KRAS Mutant	WT	WT	ASXL1 CEBPA
	MOLM14 Subclone TP53 Sequencing		VAF (%)
M14-WT1	Wildtype		100
M14-Mut1	chr17:7674240 del chr17:7674239 insA		48 52
M14-Mut2	chr17:7674213 del28 chr17:7674245 del5		67 67
M14-Mut3	chr17:7676029 del chr17:7676041 insG		49 51
M14-Mut4	chr17:7676029 del18 chr17:7676030 del12		11 18
WT = wildtype
ITD = Internal tandem duplication
TKD = Tyrosine kinase domain
VAF = Variant allele frequency
chr = Chromosome
N/A = Not available
MDS = Myelodysplastic syndrome

## Sheet: Supplemental Table 1F
			VEHICLE				ARAC 18 HR v Vehicle						ARAC 24 HR v Vehicle
			WT1 vs Mut1		WT1 vs Mut3		WT1		Mut1		Mut3		WT1		Mut1		Mut3
Compound	CmpdID	Pathway	FC	Ttest	FC	Ttest	FC	Ttest	FC	Ttest	FC	Ttest	FC	Ttest	FC	Ttest	FC	Ttest
L-alanine	C00041	Amino acids	0.81	0.1504	0.83	0.3916	1.32	0.0094	2.1	0.0001	2.01	0.0007	1.66	0.0006	2.31	0	1.97	0.0007
L-arginine	C00062	Amino acids	0.8	0.0769	0.78	0.0086	1.21	0.0293	1.57	0.0002	1.46	0.0001	1.2	0.0263	1.47	0.0003	1.3	0.0003
L-asparagine	C00152	Amino acids	0.75	0.0627	0.87	0.3688	1.08	0.1341	1.58	0.0036	1.37	0.0045	1.24	0.0146	1.78	0.0001	1.4	0.0121
L-aspartate	C00049	Amino acids	0.82	0.002	1.01	0.9944	0.98	0.4287	1.29	0.0006	1.45	0.0001	1.24	0.0061	1.63	0	1.66	0.0001
L-glutamate	C00025	Amino acids	0.76	0.0143	0.94	0.351	0.82	0.0495	1.18	0.1837	1.17	0.0892	1.05	0.88	1.33	0.0011	1.25	0.0145
L-glutamine	C00064	Amino acids	0.85	0.0304	1.03	0.7243	1.12	0.1006	1.77	0.0004	1.58	0.0011	1.55	0.0028	1.84	0	1.53	0.0005
glycine	C00037	Amino acids	0.85	0.0141	0.91	0.1623	1	0.5346	1.37	0	1.33	0.0001	1.21	0.0081	1.43	0	1.31	0.0002
L-histidine	C00135	Amino acids	0.72	0.0013	0.84	0.0166	0.96	0.9223	1.64	0	1.52	0.001	1.12	0.1638	1.74	0	1.31	0.0004
L-leucine/isoleucine	C00123	Amino acids	0.8	0.0362	0.94	0.1646	1.08	0.6879	1.66	0.0002	1.66	0.0004	1.37	0.0689	1.81	0	1.38	0.0005
L-lysine	C00047	Amino acids	0.83	0.0325	0.79	0.0207	1.31	0.0339	1.89	0	1.71	0	1.46	0.012	1.82	0	1.61	0.0001
L-methionine	C00073	Amino acids	0.78	0.0338	0.87	0.1561	1.06	0.5252	1.55	0.0001	1.58	0.0009	1.25	0.0468	1.87	0	1.51	0.0009
L-phenylalanine	C00079	Amino acids	0.66	0.0022	0.75	0.0301	0.94	0.3414	1.67	0	1.68	0.0001	1.08	0.2658	1.73	0	1.37	0.0016
L-proline	C00148	Amino acids	0.9	0.2182	0.85	0.1	1.1	0.3486	1.96	0	1.79	0.0003	1.26	0.1221	1.91	0	1.36	0.0006
L-serine	C00065	Amino acids	1.02	0.798	0.98	0.9864	1.29	0.0015	1.56	0	1.57	0.0001	1.7	0.0001	1.79	0	1.76	0
L-threonine	C00188	Amino acids	0.84	0.0537	0.87	0.1754	1.1	0.4093	1.49	0.0022	1.55	0.0015	1.23	0.0456	1.57	0	1.48	0.0027
L-tryptophan	C00078	Amino acids	0.89	0.0525	1	0.4088	1.17	0.2858	1.73	0	1.47	0.0002	1.4	0.0147	1.77	0	1.53	0.0008
L-tyrosine	C00082	Amino acids	0.84	0.0153	0.9	0.0746	0.99	0.5092	1.44	0.0006	1.52	0.0009	1.02	0.236	1.6	0.0006	1.37	0.0027
L-valine	C00183	Amino acids	0.79	0.0286	0.83	0.1011	1.1	0.6535	1.64	0	1.64	0.0003	1.19	0.1418	1.72	0	1.4	0.005
L-cystine	C00491	Amino acids	0.67	0.0878	0.85	0.2648	1.27	0.028	2.68	0.0002	2.71	0.0008	1.75	0.0035	3.59	0.0003	3.85	0
ATP	C00002	Nucleotides	0.83	0.1037	0.91	0.6898	1.14	0.2926	1.45	0.0014	1.52	0.001	1.43	0.0024	1.85	0	1.67	0
ADP	C00008	Nucleotides	0.78	0.101	0.9	0.7221	1.02	0.5151	1.65	0	1.75	0.0001	1.49	0.0044	2.05	0.0002	1.83	0.0029
AMP	C00020	Nucleotides	0.73	0.0286	0.77	0.8086	0.59	0.0048	1.03	0.2597	1.62	0.0498	0.67	0.0155	0.83	0.6936	1.67	0.0234
dAMP	C00360	Nucleotides	1.34	0.1068	0.97	0.9936	1.57	0.0206	1.19	0.2469	2.22	0.0063	2.31	0.0005	1.52	0.0231	1.43	0.0988
Adenosine	C00212	Nucleotides	1.1	0.4706	1.31	0.3906	1.64	0.0013	1.35	0.0171	1.04	0.1028	1.52	0.0262	1.85	0.0002	1.36	0.0082
Adenine	C00147	Nucleotides	0.87	0.309	0.81	0.1606	0.91	0.2451	0.79	0.9131	1.11	0.1595	0.83	0.1153	0.9	0.477	0.85	0.1608
GTP	C00044	Nucleotides	1.03	0.6664	1.12	0.948	1.28	0.247	1.63	0.0014	1.56	0.0034	1.44	0.011	1.9	0.0001	1.79	0.0001
GDP	C00035	Nucleotides	0.87	0.3356	1.01	0.9338	1.04	0.4297	1.87	0.0002	1.62	0.0007	1.54	0.0085	2.2	0.0002	1.97	0.0011
GMP	C00144	Nucleotides	0.99	0.8044	1.22	0.7056	1.51	0.1414	1.16	0.395	1.07	0.2457	1.05	0.489	1.13	0.8951	1.43	0.0127
CDP	C00112	Nucleotides	0.76	0.0862	1.04	0.8307	0.95	0.8792	1.73	0.0001	1.58	0.0004	1.33	0.0628	2	0.0006	1.67	0.0023
CMP	C00055	Nucleotides	0.67	0.023	0.88	0.27	1.02	0.6396	1.3	0.0978	1.16	0.0431	1.09	0.6853	1.25	0.0645	1.4	0.014
dCMP	C00239	Nucleotides	0.84	0.4276	0.89	0.8993	1.04	0.5113	1.81	0.0023	1.73	0.0057	1.49	0.0325	1.76	0.0372	1.48	0.0798
Cytidine	C00475	Nucleotides	0.88	0.2344	0.77	0.0527	0.81	0.1664	1.29	0.025	1.33	0.0022	0.8	0.0876	0.95	0.9594	0.85	0.2157
dTMP	C00364	Nucleotides	0.63	0.0212	0.78	0.081	26.55	0	50.13	0	39.11	0	39.64	0	71.11	0	43.55	0
Thymidine	C00214	Nucleotides	0.92	0.2486	1.08	0.1165	0.93	0.5364	1	0.4906	1.11	0.3705	1.35	0.0388	1.35	0.0086	1.68	0.0279
UTP	C00075	Nucleotides	0.88	0.2365	1	0.6245	0.93	0.4039	1.41	0.0019	1.35	0.0093	1.19	0.0519	1.56	0	1.38	0.0003
UDP	C00015	Nucleotides	0.9	0.1241	0.98	0.9704	0.99	0.4607	1.52	0	1.45	0.0012	1.25	0.0526	1.59	0	1.61	0.0003
UMP	C00105	Nucleotides	0.67	0.0381	0.97	0.8512	0.75	0.0456	1.25	0.0331	1.31	0.2022	0.76	0.0593	1.14	0.2251	1.36	0.0115
Uracil	C00106	Nucleotides	0.83	0.0409	1.04	0.5101	0.89	0.0605	1.26	0.0066	0.98	0.9548	0.92	0.1179	1.21	0.3364	0.92	0.4441
IMP	C00130	Nucleotides	0.74	0.0731	0.42	0.004	1.16	0.4433	1.33	0.0016	1.68	0.0055	1.19	0.1384	1.48	0.0004	1.91	0.0015
Inosine	C00294	Nucleotides	0.93	0.0764	0.94	0.033	1.24	0.1677	1.24	0.0395	1.27	0.0036	1.33	0.0408	1.61	0	1.37	0.0003
Hypoxanthine	C00262	Nucleotides	0.82	0.124	0.92	0.5429	0.93	0.5602	1.17	0.0442	1.11	0.2037	1.22	0.0498	1.33	0.0416	1.11	0.0604
Xanthine	C00385	Nucleotides	0.76	0.0293	0.92	0.4704	1.19	0.2269	1.86	0	1.89	0.0001	1.55	0.0277	2.15	0	2.13	0.0003
Allantoate	C00499	Nucleotides	0.97	0.4966	1.14	0.1349	1.16	0.0631	1.3	0.0071	1.38	0.0001	1.3	0.0015	1.42	0.001	1.38	0.0004
(S)(+)-Allantoin	C02350	Nucleotides	0.74	0.0465	0.88	0.3324	0.8	0.3825	1.29	0.0443	1.14	0.014	1.05	0.6946	1.19	0.0596	1.23	0.0125
5-Hydroxyisourate	C11821	Nucleotides	1.06	0.7888	1.14	0.1446	1.18	0.1269	1.62	0.0002	1.65	0.0003	1.5	0.0034	1.81	0.0001	1.69	0.0001
5-6-Dihydrothymine	C00906	Nucleotides	0.91	0.1999	1.06	0.1235	1.09	0.0154	1.46	0	1.35	0.0006	1.31	0.0013	1.47	0.0025	1.38	0
Pyridoxal	C00250	Nucleotides	1.15	0.6304	1.51	0.06	1.71	0.0595	1.8	0.2073	1.08	0.2114	1.69	0.033	1.97	0.0081	1.61	0.0011
Nicotinamide	C00153	Nucleotides	0.5	0.0003	1.09	0.3377	1.41	0.0029	2.2	0	1.65	0.0008	1.97	0.0001	2.35	0	1.89	0
Nicotinate ribonucleotide	C01185	Nucleotides	0.97	0.7259	0.73	0.328	0.78	0.3828	0.75	0.7513	0.88	0.037	0.98	0.8939	0.51	0.0355	0.67	0.1828
Adenylosuccinic acid	C03794	Nucleotides	0.91	0.904	0.93	0.8551	1.03	0.3215	1.25	0.097	0.99	0.6258	0.91	0.2434	0.93	0.875	0.61	0.0433
UDP-glucose	C00029	Nucleotides	0.88	0.0776	0.96	0.1465	0.98	0.4731	1.33	0.0169	1.21	0.0075	1.14	0.0242	1.53	0.0003	1.28	0.0002
ADP-D-ribose	C01882	Nucleotides	0.24	0.0077	1.34	0.0713	1.17	0.2049	1.7	0.1765	1.39	0.0228	1.43	0.053	3.35	0.0002	2.03	0.0002
NADPH	C00005	Nucleotides	1.21	0.5421	1.1	0.889	0.21	0.0044	0.68	0.358	0.94	0.5871	0.41	0.4099	1.37	0.6672	1.45	0.2189
NADP+	C00006	Nucleotides	1.04	0.8505	1.03	0.632	0.93	0.3082	1.19	0.0271	1.13	0.6063	0.82	0.0892	1.2	0.0059	1.06	0.8221
NAD+	C00003	Nucleotides	0.94	0.1357	0.97	0.8696	0.64	0.0001	1.2	0.145	1.2	0.1951	0.91	0.0772	1.26	0.0139	1.11	0.4747
NADH	C00004	Nucleotides	0.93	0.7079	1.16	0.2406	2.78	0	1.76	0.0024	0.87	0.1207	1.72	0.0023	1.49	0.0003	0.67	0.0096
Phosphate	C00009	Phosphates	1.14	0.0153	1.06	0.143	1.04	0.4457	0.9	0.0684	0.86	0.0474	1.01	0.8467	0.88	0.0046	0.94	0.1338
Diphosphate	C00013	Phosphates	1.14	0.0272	1.1	0.0377	1	0.3557	0.94	0.2231	0.82	0.0328	1	0.2807	0.9	0.0863	0.88	0.1247
D-Glucose	C00031	Glycolysis	0.77	0.0053	0.94	0.9697	1.01	0.8028	1.27	0.0058	1.35	0.005	1.27	0.0033	1.7	0.0001	1.47	0.0024
D-Glucose 6-phosphate	C02965	Glycolysis	0.69	0	0.89	0.0408	1.18	0.0081	1.44	0.0003	1.15	0.014	0.96	0.924	1.38	0.0002	1.16	0.0892
D-Fructose 1-6-bisphosphate	C00354	Glycolysis	0.82	0.0119	0.9	0.3886	1.89	0.0002	1.32	0.0007	1.15	0.4972	1.39	0.0027	1.33	0.0001	1.24	0.1416
D-Glyceraldehyde 3-phosphate/Glycerone phosphate	C00118	Glycolysis	1.28	0.3171	1.54	0.0037	4	0.0001	1.39	0.0125	0.89	0.0838	2.58	0.0001	1.46	0.001	1.01	0.5418
1-3-Bisphosphoglycerate	C00236	Glycolysis	0.97	0.9881	1.1	0.6288	0.67	0.1275	1.49	0.0078	1.32	0.0271	0.92	0.781	1.4	0.0315	1.18	0.1485
2/3-Phospho-D-glycerate	C00631	Glycolysis	0.88	0.3767	1.1	0.7041	2.3	0.0001	2.12	0.0001	1.09	0.4165	1.88	0	1.93	0.0002	0.88	0.4271
Phosphoenolpyruvate	C00074	Glycolysis	0.92	0.5794	1.24	0.1129	1.89	0.0005	1.78	0	1.31	0.1161	1.62	0.0014	1.86	0	0.9	0.3038
Pyruvate	C00022	Glycolysis	1.06	0.918	1.05	0.8478	1.11	0.9148	1.09	0.2624	1.28	0.0399	1.25	0.1584	1.2	0.1367	1.48	0.008
Lactate	C01432	Glycolysis	0.87	0.104	0.89	0.2914	1.38	0.0114	1.75	0.002	1.84	0.0002	2.13	0	1.92	0	2.21	0
Maltose	C00208	Other sugars	0.57	0.2016	0.71	0.1071	0.66	0.0941	0.67	0.0461	1.03	0.394	0.4	0.4155	1.9	0.2209	1.72	0.2401
D-Ribose	C00121	Other sugars	0.86	0.4663	0.85	0.8935	1.03	0.9101	1.63	0.003	1.05	0.9106	1.13	0.1063	1.74	0.0001	1.68	0.0477
Citrate	C00158	TCA cycle	0.82	0.0017	0.95	0.1043	1.04	0.7027	1.19	0.0535	1.19	0.0088	1.15	0.0265	1.38	0.0001	1.37	0.0006
tmp	C00026	TCA cycle	1.16	0.5969	1.36	0.0797	0.7	0.0062	1.21	0.5657	1.01	0.5005	1.25	0.1407	1.41	0.024	1.35	0.0097
2-Oxoglutaramate	C00940	TCA cycle	0.85	0.3638	0.89	0.2855	0.46	0.0617	1.31	0.3754	0.8	0.5896	0.88	0.3171	1.15	0.9825	1.18	0.575
Succinate	C00042	TCA cycle	1.29	0.0167	1.06	0.5181	1.31	0.0062	0.99	0.7418	1.1	0.9003	1.07	0.4426	0.89	0.1054	0.92	0.6434
Fumarate	C00122	TCA cycle	0.86	0.2025	0.88	0.5498	1.09	0.133	1.56	0	1.57	0	1.47	0.0009	1.71	0	1.61	0.0001
Malate	C00149	TCA cycle	1.21	0.1009	1.08	0.9555	1.28	0.1138	1.29	0.0053	1.41	0.0146	1.48	0.0029	1.37	0.0006	1.38	0.0002
2-Hydroxyglutarate/Citramalate	C02630	Alternative Carboxylic acids	0.98	0.899	0.89	0.1363	0.66	0.1728	0.91	0.1345	0.95	0.1499	0.65	0	0.81	0.0057	0.8	0.0018
Itaconate	C00490	Alternative Carboxylic acids	0.73	0.0081	1	0.2384	0.76	0.0127	1	0.5764	0.95	0.8709	1.02	0.411	1.39	0.0304	1.12	0.2154
6-Phospho-D-gluconate	C00345	Pentose Phosphate Pathway	0.8	0.235	0.86	0.5548	0.9	0.9576	0.96	0.3858	0.91	0.9224	1.07	0.6768	1.16	0.3143	1.15	0.2186
Sedoheptulose 1-phosphate	C06222	Pentose Phosphate Pathway	0.88	0.0852	0.73	0.0146	1	0.7555	1.22	0.0019	1.15	0.5998	0.87	0.1365	0.94	0.3107	0.99	0.7497
alpha-D-Ribose 1-phosphate	C00620	Pentose Phosphate Pathway	0.81	0.0996	1.19	0.2563	1.42	0.0131	1.55	0.0002	1.54	0.0647	1.69	0.0006	1.97	0	2.47	0
5-Phospho-alpha-D-ribose 1-diphosphate	C00119	Pentose Phosphate Pathway	1.07	0.5596	0.77	0.4349	0.3	0.0108	0.67	0.0257	0.88	0.6101	0.81	0.6915	0.74	0.1744	1.17	0.1287
Glutathione	C00051	GSH homeostasis	0.81	0.4292	0.75	0.8131	1.12	0.0665	1.69	0.0002	2.1	0.0005	1.31	0.0028	2.08	0.0003	2.37	0.0002
Glutathione disulfide	C00127	GSH homeostasis	1.15	0.7768	1.27	0.0893	1.02	0.5086	1.15	0.1014	1.32	0.278	1.6	0.0249	1.37	0.0096	1.57	0.0356
5-Oxoproline	C01879	GSH homeostasis	0.85	0.0396	0.95	0.5308	0.99	0.5862	1.27	0.0176	1.37	0.0062	1.23	0.0545	1.45	0.0002	1.41	0.0031
S-Glutathionyl-L-cysteine	C05526	GSH homeostasis	0.91	0.2928	1.26	0.5233	1.44	0.057	2.06	0	1.76	0.0002	1.89	0.0032	2.47	0	2.05	0
Cys-Gly	C01419	GSH homeostasis	0.8	0.1645	0.92	0.6691	1.22	0.113	1.95	0	2	0	1.58	0.0053	2.44	0	1.89	0.0003
Ascorbate	C00072	GSH homeostasis	0.93	0.064	1.07	0.8583	1.14	0.2065	1.58	0.0003	1.32	0.0003	1.57	0.0031	1.59	0	1.45	0.0005
Dehydroascorbate	C05422	GSH homeostasis	0.72	0.0043	0.87	0.0847	0.96	0.8121	1.35	0.0102	1.3	0.0004	1.31	0.0368	1.48	0.0031	1.54	0
gamma-L-Glutamyl-L-cysteine	C00669	Gamma-glutamyls	0.72	0.4925	0.8	0.4453	0.88	0.9457	1.79	0.0007	1.96	0.0004	0.84	0.4706	1.88	0.0016	1.57	0.0051
gamma-L-Glutamyl-D-alanine	C03738	Gamma-glutamyls	0.79	0.0015	0.99	0.2233	0.9	0.1011	1.17	0.063	0.96	0.3218	0.94	0.2387	1.25	0.0795	0.96	0.6496
gamma-Glutamyl-gamma-aminobutyrate	C15767	Gamma-glutamyls	0.81	0.482	0.68	0.3238	1.33	0.0317	1.46	0.1461	2.41	0.0005	1.46	0.0031	1.54	0.0796	2.28	0.002
Bis-gamma-glutamylcystine	C03646	Gamma-glutamyls	1.76	0.0554	1.08	0.4437	1.38	0.1672	3.57	0.0391	2.25	0.0523	2.45	0.0142	3.25	0.0013	2.61	0.0072
(5-L-Glutamyl)-L-glutamine	C05283	Gamma-glutamyls	0.61	0.0084	1.41	0.0076	1.1	0.2154	2.16	0.0005	1.89	0.0059	1.94	0.0187	3.09	0.0002	3.02	0
Cystathionine	C00542	Serine biosynthesis and one-carbon metabolism	0.65	0.0002	1.04	0.6144	0.8	0.0082	1.25	0.0002	1.22	0.0443	1.18	0.0705	1.61	0	1.5	0
Dimethylglycine	C01026	Serine biosynthesis and one-carbon metabolism	0.84	0.0167	1.03	0.9916	0.82	0.0222	1.12	0.1224	1.11	0.039	1.15	0.1547	1.38	0.0005	1.2	0.0025
Phosphoserine	C02532	Serine biosynthesis and one-carbon metabolism	0.89	0.3437	0.91	0.9685	0.88	0.2393	1.35	0.0542	1.55	0.0031	1.2	0.2822	1.39	0.0025	1.65	0.0003
S-Adenosyl-L-homocysteine	C00021	Serine biosynthesis and one-carbon metabolism	0.88	0.1145	0.95	0.8139	1.23	0.1871	1.29	0.0628	1.69	0.0207	1.16	0.1037	1.61	0.0008	1.29	0.1281
S-Adenosyl-L-methionine	C00019	Serine biosynthesis and one-carbon metabolism	0.7	0.0307	0.94	0.3332	1.22	0.0373	1.95	0.0001	1.41	0.0001	1.43	0.0048	1.93	0	1.55	0.001
Ornithine	C01602	Urea cycle	0.84	0.1091	0.72	0.0101	1.49	0.0028	1.54	0.0025	1.67	0.0001	1.24	0.0079	1.9	0.0003	1.63	0.0108
Argininosuccinate	C03406	Urea cycle	0.75	0.0072	0.92	0.2106	0.92	0.9621	1.74	0	1.4	0.0003	1.24	0.0888	1.59	0.0001	1.28	0.0006
Spermidine	C00315	Polyamines	0.99	0.8037	1.33	0.1326	1.34	0.0558	2.56	0.0177	1.72	0.0189	2.62	0.004	3.37	0.0019	4.35	0.0021
Spermine	C00750	Polyamines	0.93	0.5707	1.45	0.0369	1.25	0.0099	3.25	0.0475	2.41	0.0382	2.71	0.0307	6.34	0.0193	8.64	0.0046
N-Acetylneuraminate	C00270	Aminosugars	0.86	0.1675	0.96	0.8753	1.14	0.0135	1.21	0.0603	1.3	0.0044	1.38	0.0028	1.77	0.0001	1.48	0.0022
alpha-D-Glucosamine 1-phosphate	C06156	Aminosugars	0.71	0.0023	1.1	0.7092	1.04	0.1907	1.75	0.0018	1.39	0.005	1.47	0.0002	1.67	0.0027	1.42	0.0009
UDP-N-acetyl-D-glucosamine	C00043	Aminosugars	0.9	0.0145	1.03	0.592	1.17	0.1889	1.37	0.0016	1.33	0.0034	1.31	0.0057	1.84	0	1.55	0
CMP-N-acetylneuraminate	C00128	Aminosugars	1.1	0.4106	1.14	0.0833	1.04	0.1617	1.29	0.0488	1.47	0.1191	1.42	0.0036	1.6	0.0011	1.7	0.002
Phosphocreatine	C02305	Arginine and proline metabolism	0.86	0.0021	0.85	0.0521	1.17	0.0406	1.45	0.0006	1.63	0.0002	1.49	0.0004	2.1	0	1.93	0
Creatine	C00300	Arginine and proline metabolism	0.85	0.0072	0.92	0.0749	1	0.6816	1.22	0.0014	1.29	0.0017	1.21	0.0594	1.36	0.0001	1.38	0.0005
Creatinine	C00791	Arginine and proline metabolism	0.88	0.4538	0.96	0.7894	1.08	0.6648	1.45	0.0039	1.54	0.0135	1.25	0.0422	1.64	0.0003	1.45	0.0346
N-Acetyl-L-citrulline	C15532	Arginine and proline metabolism	1.02	0.3861	1.09	0.8804	0.98	0.4738	0.83	0.7098	0.83	0.0663	0.87	0.1091	0.6	0.0951	0.87	0.0727
N-Acetylornithine	C00437	Arginine and proline metabolism	0.72	0.004	0.68	0.0369	0.81	0.2054	1.83	0	1.77	0.0044	1.21	0.4478	1.59	0.0001	1.5	0.0235
Guanidinoacetate	C00581	Arginine and proline metabolism	0.33	0.002	0.67	0.0548	0.92	0.5778	2.01	0.0022	1.4	0.0996	0.76	0.2513	1.81	0.0346	1.02	0.2059
trans-4-Hydroxy-L-proline	C01157	Arginine and proline metabolism	0.8	0.0516	0.87	0.2139	1	0.5146	1.55	0.0011	1.57	0.007	1.3	0.0292	1.73	0	1.61	0.0011
Pantothenate	C00864	Panthothenate metabolism	0.86	0.16	0.76	0.0872	0.87	0.3177	1.37	0.0168	1.36	0.0079	0.84	0.1464	1.21	0.0887	1.15	0.5014
5-6-Dihydrouracil	C00429	Panthothenate metabolism	0.93	0.0759	0.93	0.292	1.09	0.3909	1.53	0.0001	1.41	0.0002	1.27	0.0323	1.48	0	1.47	0.002
Taurine	C00245	Sulfur metabolism	0.89	0.0212	0.95	0.5539	1.03	0.5611	1.28	0.0001	1.3	0.0005	1.26	0.0086	1.37	0.0001	1.39	0.0002
Hypotaurine	C00519	Sulfur metabolism	0.75	0.0302	0.87	0.1389	1.08	0.51	1.6	0.0074	1.48	0.0008	1.26	0.1596	1.56	0.0007	1.39	0.0094
(R)-S-Lactoylglutathione	C03451	Sulfur metabolism	0.81	0.7042	0.92	0.8472	0.84	0.3305	1.37	0.1853	0.91	0.9308	1.28	0.1514	1.43	0.1215	1.83	0.2555
5-Hydroxyindoleacetate	C05635	Indole and Tryptophan	0.76	0.0955	0.59	0.0168	0.6	0.0368	1.54	0.0812	1.36	0.1169	0.8	0.3314	1.34	0.0753	1.24	0.3477
Indole-3-acetaldehyde	C00637	Indole and Tryptophan	1.08	0.9105	0.72	0.4887	1.27	0.2994	1.39	0.0036	1.89	0.0093	1.33	0.0919	1.06	0.327	2.04	0.0142
Indolepyruvate	C00331	Indole and Tryptophan	0.91	0.1872	0.94	0.5336	0.88	0.1061	1.42	0.048	1.38	0.0581	1.14	0.4738	1.12	0.0832	1.26	0.1907
6-Hydroxykynurenic acid	C08480	Indole and Tryptophan	0.87	0.0892	0.86	0.1195	1.03	0.8503	1.44	0.0039	1.51	0.0045	1.24	0.2822	1.4	0.0335	1.24	0.0442
Anthranilate	C00108	Indole and Tryptophan	1.17	0.4641	0.94	0.2804	1.43	0.0196	1.78	0.0003	1.5	0.0009	1.39	0.013	1.87	0.0001	1.44	0.0052
Picolinic acid	C10164	Indole and Tryptophan	0.81	0.0479	1.11	0.4783	1.14	0.0439	1.92	0.0001	1.44	0.002	1.4	0.0028	2.02	0.0002	1.5	0.0009
2-Aminomuconate	C02220	Indole and Tryptophan	0.84	0.1248	0.99	0.9536	1.21	0.0634	1.52	0.0016	1.51	0.0022	1.29	0.0142	1.54	0	1.44	0.0028
Tryptamine	C00398	Indole and Tryptophan	1.24	0.1716	1.39	0.0341	1.52	0.0246	1.75	0.0002	1.49	0.011	2.37	0.0003	1.58	0.4154	1.37	0.3468
2-Oxoadipate	C00322	Indole and Tryptophan	0.77	0.1337	1.1	0.1055	1.06	0.2516	1.45	0.0164	1.09	0.7909	1.17	0.0955	1.57	0.0148	1.11	0.2961
3-Methyleneoxindole	C02796	Indole and Tryptophan	0.79	0.0704	0.99	0.1708	1.14	0.9001	1.88	0.0001	1.5	0.0007	1.48	0.1969	1.92	0.0001	1.36	0.0251
Glycerol 3-phosphate	C00093	Glycerophospholipid biosynthesis	0.85	0.0016	1.12	0.0207	1.02	0.5816	1.04	0.291	1.06	0.6699	1.03	0.5978	1.03	0.554	1	0.7005
Ethanolamine phosphate	C00346	Glycerophospholipid biosynthesis	0.76	0.0052	1.16	0.1133	1.23	0.0377	1.25	0.0066	1.08	0.1936	1.33	0.0069	1.25	0.004	1.35	0.0615
N-Methylethanolamine phosphate	C01210	Glycerophospholipid biosynthesis	1.05	0.4216	1.18	0.168	1.31	0.0376	1.58	0.0006	1.44	0.0052	1.51	0.0001	1.68	0	1.61	0
Sphingosine	C00319	Glycerophospholipid biosynthesis	0.76	0.0201	0.94	0.4272	1.25	0.1608	1.76	0.0001	1.56	0.0001	1.33	0.0067	1.97	0	1.67	0
Acetylcholine	C01996	Glycerophospholipid biosynthesis	0.72	0.0047	0.95	0.582	1.39	0.0126	1.71	0.0001	1.75	0.0006	1.87	0.0001	2.34	0	1.96	0
CDP-choline	C00307	Glycerophospholipid biosynthesis	0.7	0.0321	0.77	0.1101	1.79	0.0012	2.02	0.0037	2.2	0.0001	1.58	0.0051	2.11	0.0011	1.36	0.0027
Choline	C00114	Glycerophospholipid biosynthesis	1.02	0.4484	1.02	0.8569	1.48	0	1.52	0	1.46	0.0001	1.72	0.0001	1.83	0	1.77	0
L-Carnitine	C00318	Carnitine and fatty acid metabolism	0.55	0.0001	1.17	0.1712	1.22	0.0429	2.19	0.0009	1.68	0.0003	1.86	0.0016	2.77	0	2.2	0.0001
acetyl-carnitine (acyl-C2)	C02571	Carnitine and fatty acid metabolism	0.57	0	0.72	0.0088	1.33	0.0089	1.67	0.0006	1.58	0.0019	1.9	0.0006	2.63	0.0009	1.93	0
propionyl-carnitine (acyl-C3)	C03017	Carnitine and fatty acid metabolism	0.73	0.0151	0.71	0.046	1.19	0.3849	1.5	0.0019	2.27	0.0004	1.38	0.1406	1.6	0.0023	2	0.0001
butanoyl-l-carnitine (acyl-C4)	C02862	Carnitine and fatty acid metabolism	0.59	0.0022	0.68	0.0045	1.09	0.7388	1.94	0.0003	1.72	0.0009	1.23	0.1249	2.01	0.0003	1.62	0
acyl-C5-OH	ac107	Carnitine and fatty acid metabolism	0.43	0.0003	0.46	0.0349	1.15	0.1061	2.01	0.0084	2.86	0.001	1.33	0.0041	2.62	0.0022	3.57	0.0001
O-dodecenoyl-carnitine (acyl-C12:1)	HMDB13326	Carnitine and fatty acid metabolism	1.05	0.4954	0.98	0.5821	0.97	0.7124	0.98	0.8345	1	0.2939	1	0.6945	0.98	0.8583	1.04	0.3135
O-tetradecanoyl-L-carnitine (acyl-C14)	HMDB05066	Carnitine and fatty acid metabolism	0.74	0.0372	0.66	0.0307	1.25	0.0589	1.41	0.017	1.49	0.0021	1.79	0.002	1.62	0.0036	1.55	0.0002
Tetradecenoyl Carnitine (acyl-C14:1)	HMDB13329	Carnitine and fatty acid metabolism	0.58	0.076	0.32	0.0071	0.85	0.6587	1.16	0.2597	4.12	0.0008	2.2	0.0111	1.71	0.0196	7.57	0
L-Palmitoylcarnitine (acyl-C16)	C02990	Carnitine and fatty acid metabolism	1.14	0.1977	1.52	0.0403	1.2	0.2419	1.58	0.0001	1.41	0.0013	2.42	0	1.92	0	1.56	0.0002
Hexadecenoyl-carnitine (acyl-C16:1)	HMDB06317	Carnitine and fatty acid metabolism	0.52	0.0052	0.57	0.0151	1.03	0.2772	1.49	0.0293	1.24	0.0445	1.55	0.0024	1.61	0.0051	1.76	0
O-octadecenoyl-L-carnitine (acyl-C18:1)	HMDB06351	Carnitine and fatty acid metabolism	0.67	0.0135	0.9	0.3137	1.1	0.1857	1.6	0.0006	1.45	0.0024	1.74	0.0002	1.83	0.0001	1.82	0.0002
acyl-C18:2 (Linoleoyl-CoA)	HMDB01064	Carnitine and fatty acid metabolism	0.48	0.0125	0.54	0.0127	1.21	0.1208	1.95	0.0969	1.78	0.059	2.15	0.0002	2.52	0.0006	4.04	0
Butanoic/Butyric acid	C00246	Saturated Fatty acids	0.52	0.2502	0.2	0.2	0.91	0.8217	1.46	0.4125	7.44	0.0493	0.68	0.7051	0.95	0.5268	1.42	0.6731
Octanoic acid (caprylate)	C06423	Saturated Fatty acids	0.45	0.1658	0.28	0.0578	0.96	0.6842	1.98	0.4688	2.91	0.0911	0.87	0.2701	1.38	0.8858	2.28	0.486
Nonanoic acid (pelargonate)	C01601	Saturated Fatty acids	1	0.6319	1.02	0.7015	0.99	0.4329	0.94	0.0795	1.03	0.6196	1	0.579	0.99	0.2453	1	0.2189
Decanoic acid (caprate)	C01571	Saturated Fatty acids	0.94	0.1152	0.93	0.3795	0.93	0.3501	1.04	0.6281	1.09	0.5107	1	0.8532	1.06	0.8023	0.96	0.2186
Dodecanoic acid (lauric acid)	C02679	Saturated Fatty acids	1.03	0.9739	1	0.676	1.03	0.6993	0.97	0.5978	1.02	0.1184	1.01	0.9165	1.02	0.3662	1.02	0.7761
Tetradecanoic acid (myristic acid)	C06424	Saturated Fatty acids	0.89	0.1586	0.94	0.0168	1.03	0.4827	1.13	0.23	1.07	0.0195	1.01	0.6296	1.22	0.0241	1.05	0.0365
Hexadecanoic acid (palmitic acid)	C00249	Saturated Fatty acids	0.99	0.8743	0.92	0.6471	0.88	0.051	0.89	0.0434	0.97	0.8148	0.86	0.0069	1.02	0.7392	1.02	0.7637
Octadecanoic acid (stearic acid)	C01530	Saturated Fatty acids	1.04	0.9198	0.89	0.4957	0.83	0.3763	0.79	0.0752	0.92	0.5989	0.82	0.1805	0.99	0.7364	1.03	0.532
Tetradecenoic acid (myristoleic acid)	C08322	Monounsaturated Fatty Acids	0.93	0.0862	0.95	0.2225	1.1	0.4468	1.14	0.3394	1.14	0.0628	1.06	0.9678	1.2	0.029	1.07	0.3516
Hexadecenoic acid (Palmitoleic acid)	C08362	Monounsaturated Fatty Acids	0.82	0.0757	0.85	0.1776	0.94	0.9424	1.03	0.6686	0.98	0.4505	0.89	0.143	1.03	0.1945	1.07	0.6246
Octadecenoic acid (Oleic acid)	C00712	Monounsaturated Fatty Acids	0.69	0.004	0.8	0.0251	0.9	0.5962	1.12	0.1921	1.21	0.0374	0.91	0.2338	1.42	0.0046	1.31	0.0054
Linoleic acid ((9Z,12Z)-Octadecadienoic acid)	C01595	Poly-unsaturated Fatty Acids	0.91	0.7397	0.8	0.4609	0.87	0.4773	0.8	0.1484	0.86	0.4439	0.69	0.0551	1.19	0.5356	1.27	0.6637
a-Linolenic acid (Octadecatrienoic acid)	C06427	Poly-unsaturated Fatty Acids	1.1	0.4353	0.77	0.9217	1.74	0.2304	0.85	0.3371	1.46	0.9735	1.16	0.7123	1.19	0.6945	2.04	0.2037
Arachidonic acid (Eicosatetraenoic acid)	C00219	Poly-unsaturated Fatty Acids	0.99	0.4897	1.69	0.0294	2.05	0.0009	1.88	0.037	2.52	0.0046	2.03	0.0054	3.19	0.0001	4.6	0
Docosahexaenoic acid	C06429	Poly-unsaturated Fatty Acids	0.69	0.0065	1.08	0.3691	1.64	0.0001	2.06	0.0003	1.79	0.0002	1.74	0.0002	2.55	0	2.41	0
Dodecanedioic acid	C02678	Poly-unsaturated Fatty Acids	1.06	0.0447	1.02	0.1755	0.98	0.8115	1	0.6163	1.04	0.2123	1.06	0.0153	0.96	0.3158	0.99	0.9964
Eicosapentaenoic acid	C06428	Poly-unsaturated Fatty Acids	0.74	0.4559	1.76	0.1922	2.32	0.0051	3.31	0.0005	1.82	0.0024	2.35	0.0112	4.22	0.0002	2.65	0.0001
(8Z-11Z-14Z)-Icosatrienoic acid	C03242	Essential fatty acids	0.71	0.0095	1.25	0.2673	1.58	0.0161	1.71	0.0041	1.44	0.0441	1.34	0.173	2.59	0	2.28	0
(7Z-10Z-13Z-16Z-19Z)-Docosa-7-10-13-16-19-pentaenoic acid	C16513	Essential fatty acids	0.52	0.0007	0.88	0.1065	1.27	0.0914	1.86	0.0096	1.48	0.0006	1.31	0.1529	2.35	0.0001	2.32	0

## Sheet: Supplemental Table 1G
Multi-Institutional Retrospective Chart Review: TP53 Mutant AML Outcomes
	No Statin	Statin	p-value
	N=249	N=115
Age	68 (61-75)	70 (66-78)	0.004
Sex			0.3
Female	111 (45%)	44 (38%)
Male	138 (55%)	71 (62%)
Race			0.77
White	213 (86%)	98 (85%)
Black	21 ( 8%)	8 ( 7%)
Other	15 ( 6%)	9 ( 8%)
Ethnicity			0.18
Non-Hispanic	247 (99%)	112 (97%)
Hispanic / Latino	2 ( 1%)	3 ( 3%)
Insurance Type			0.024
Private	44 (18%)	20 (17%)
Medicare	100 (40%)	66 (57%)
Medicaid	12 ( 5%)	2 ( 2%)
VA	2 ( 1%)	0 ( 0%)
Self-pay	3 ( 1%)	0 ( 0%)
Missing	88 (35%)	27 (23%)
Type			0.16
De Novo	114 (46%)	46 (40%)
Secondary	75 (30%)	46 (40%)
Therapy-related	60 (24%)	22 (19%)
Missing	0 (0%)	1 (1%)
ECOG			0.25
0	84 (34%)	52 (45%)
1	105 (42%)	40 (35%)
2	35 (14%)	16 (14%)
3	18 ( 7%)	6 ( 5%)
4	7 ( 3%)	1 ( 1%)
Indication for Statin			<0.001
Coronary Artery Disease	30 (12%)	47 (41%)
Stroke	7 ( 3%)	4 ( 3%)
Diabetes Mellitus	54 (22%)	25 (22%)
Other (e.g., hyperlipidemia)	25 (10%)	39 (34%)
Missing	133 (53%)	0 ( 0%)
HCT-Comorbidity Index			0.48
0	76 (31%)	30 (26%)
1-2	56 (22%)	23 (20%)
>=3	117 (47%)	62 (54%)
Treatment Type			<0.001
Intensive Chemotherapy	94 (38%)	24 (21%)
Ven/HMA	68 (27%)	62 (54%)
Palliative	48 (19%)	27 (23%)
Supportive Care	39 (16%)	2 ( 2%)
TP53 Mutation Type			0.08
Deletion	9 ( 4%)	0 ( 0%)
Frameshift	15 ( 6%)	6 ( 5%)
Missense	189 (76%)	101 (88%)
Nonsense	16 ( 6%)	3 ( 3%)
Splice Site	17 ( 7%)	4 ( 3%)
Missing	3 ( 1%)	1 ( 1%)
Variant Allele Frequency			0.077
<40	135 (54%)	48 (42%)
>40	108 (43%)	64 (56%)
Missing	6 ( 2%)	3 ( 3%)
Karyotype			0.29
Not Complex Karyotype	26 (10%)	17 (15%)
Complex Karyotype	223 (90%)	98 (85%)
Bone Marrow Blasts	37 (25-59)	35 (23-51)	0.31
White Blood Cell Count			0.21
<20	207 (83%)	102 (89%)
>20	42 (17%)	13 (11%)
Hemoglobin	7 (7-8)	8 (7-8)	0.36
Platelets	27 (13-66)	23 (13-54)	0.45
Creatinine	1 (1-1)	1 (1-1)	0.58
Lactate Dehydrogenase	608 (323-1256)	397 (234-712)	<0.001
Albumin	3.4 (2.8-3.8)	3.4 (2.9-3.9)	0.39
FLT-3			0.78
No Mutation	238 (96%)	111 (97%)
Mutated	11 ( 4%)	4 ( 3%)
IDH-1 or IDH-2			0.5
No Mutation	234 (94%)	106 (92%)
Mutated	15 ( 6%)	9 ( 8%)
NPM1			1
No Mutation	245 (98%)	114 (99%)
Mutated	4 ( 2%)	1 ( 1%)
Data are presented as median (IQR) for continuous measures, and n (%) for categorical measures.
